# Supplementary material for: Acidogenesis, solventogenesis, metabolic stress response and life cycle changes in Clostridium beijerinckii NRRL B-598 at the transcriptomic level
Source: Sci Rep. 2019 Feb 4;9:1371. doi: 10.1038/s41598-018-37679-0 (PMC6362236; doi:10.1038/s41598-018-37679-0)
Supplement: Supplementary file 2 — Dataset 2 [file 41598_2018_37679_MOESM2_ESM.xlsx]

## Sheet: RPKM
Acidogenesis, solventogenesis, metabolic stress response and life cycle changes in Clostridium beijerinckii NRRL B-598 at the transcriptomic level
Petra Patakova1*, Barbora Branska1, Karel Sedlar2, Maryna Vasylkivska1, Katerina Jureckova2, Jan Kolek1, Pavlina Koscova2, Ivo Provaznik2
1Department of Biotechnology, University of Chemistry and Technology Prague, Technicka 5, 166 28 Prague, Czech Republic.
2Department of Biomedical Engineering, Brno University of Technology, Technicka 12, 616 00 Brno, Czech Republic.
*corresponding author, e-mail:petra.patakova@vscht.cz
Supplementary File 2: Glucose transport and central catabolism genes - RPKM values
				T1				T2				T3				T4				T5				T6
	Gene	Putative physiological role	Locus tag	B1	C1	D1	E1	B2	C2	D2	E2	B3	C3	D3	E3	B4	C4	D4	E4	B5	C5	D5	E5	B6	C6	D6	E6
Glucose uptake via PTS
	ptsI	PTS enzyme I	X276_RS01160	768.29	797.03	709.08	773.34	701.30	721.61	671.03	687.02	679.40	706.46	621.27	699.60	559.10	640.70	528.88	610.11	490.53	485.79	468.02	461.23	432.88	362.17	402.44	341.82
	ptsH	histidine-containing protein HPr	X276_RS06415	4208.85	4036.87	3581.08	3807.12	2839.56	4162.71	2683.26	3878.44	5419.28	4549.41	3883.38	4371.59	5477.98	3976.14	5150.62	3751.66	2052.71	2556.89	1659.05	2506.29	2084.44	2275.24	1872.58	2098.30
	hprK	HPr kinase/phosphorylase	X276_RS07180	321.29	274.12	331.94	277.87	410.77	402.34	414.36	408.12	360.67	341.62	368.51	360.85	208.46	216.04	209.81	213.90	181.11	161.20	181.83	166.08	199.26	191.63	213.17	181.18
	manIIAB	PTS enzyme EII AB subunit	X276_RS03600	1507.96	1895.65	1654.28	1943.86	1172.85	1386.62	1264.52	1438.47	2225.97	3345.61	2345.13	3501.67	1892.52	2495.24	1852.37	2454.21	1750.49	2082.73	1801.32	1981.51	873.33	1078.33	906.00	1133.56
	manIIC	PTS enzyme EII C subunit	X276_RS03605	1633.75	1848.38	1584.65	1753.94	1062.22	1214.75	1123.76	1133.57	2102.68	2975.18	1913.65	3010.20	1498.72	2026.19	1332.69	1741.95	1527.36	1652.63	1376.45	1444.10	814.03	841.14	829.48	821.20
	manIID	PTS enzyme EII D subunit	X276_RS03610	2411.49	2527.00	2460.19	2546.57	1364.04	1521.63	1416.27	1554.57	2756.80	3851.69	2604.13	3902.35	1851.58	2493.35	1703.11	2485.28	1937.77	2152.51	1871.31	2123.53	1050.04	1050.05	1019.30	1079.97
	manIID	PTS enzyme EII D subunit	X276_RS24135	1811.16	2036.31	1623.44	2005.84	1650.57	1880.11	1498.19	1761.86	2110.30	2069.28	1881.24	2001.16	1637.70	1766.61	1649.09	1623.88	870.74	857.58	812.09	792.36	730.46	670.43	700.08	588.31
	manIIC	PTS enzyme EII C subunit	X276_RS24140	2086.04	2495.04	1824.94	2424.94	1950.23	2297.78	1821.44	2218.89	2300.35	2547.47	2011.38	2433.59	1702.02	1900.74	1639.94	1630.65	999.02	1004.30	914.53	916.61	909.83	808.09	858.43	736.51
	manIIB	PTS enzyme EII B subunit	X276_RS24145	2253.74	2673.61	1792.63	2547.19	2551.30	2619.45	2171.09	2274.41	2993.41	2811.51	2296.00	2542.55	2100.65	1808.21	1913.54	1574.27	976.14	1002.43	846.18	930.33	894.87	815.01	759.36	654.42
	manIIA	PTS enzyme EII A subunit	X276_RS24150	2319.52	2706.84	2559.90	3007.12	2181.44	2467.15	2281.76	2742.28	2618.31	2561.94	3000.56	2776.05	1897.30	1600.26	2144.33	2002.94	1012.76	992.88	1110.54	1181.20	925.72	809.77	1036.18	878.40
Glucose uptake via non-PTS
		ABC transporter permease	X276_RS15675	425.94	494.27	463.16	563.75	387.18	299.98	404.26	306.60	310.94	318.16	340.94	337.73	153.31	225.12	169.43	240.15	593.92	555.47	602.89	564.49	1681.22	1141.58	1728.29	1115.20
	glcK	glucokinase	X276_RS25985	170.59	157.78	190.65	165.69	206.54	194.74	218.33	224.83	217.56	211.00	257.03	240.36	299.93	268.18	308.44	288.05	267.00	264.56	263.29	274.09	176.10	166.38	170.76	175.41
Glycolysis
	pgi	glucose-6-phosphate isomerase	X276_RS01770	1230.65	1420.06	1196.09	1421.46	1458.17	1524.03	1420.14	1478.01	1435.06	1507.78	1373.21	1417.48	810.64	1025.03	798.10	1013.78	738.97	753.30	706.26	755.44	709.34	628.65	663.71	579.54
	gap	type I glyceraldehyde-3-phosphate dehydrogenase	X276_RS03115	5347.34	6909.73	5412.99	6407.65	8951.38	8690.85	8869.09	8305.29	4985.36	5467.22	4637.73	5437.81	1616.62	1729.18	1471.54	1676.16	3073.96	3061.36	2874.61	2954.10	2322.83	1983.52	2195.24	1884.86
	pgk	phosphoglycerate kinase	X276_RS03120	1313.63	1816.53	1057.91	1533.95	2073.25	1955.19	1719.81	1642.72	1075.80	1301.97	791.98	1077.53	365.70	508.59	306.65	402.41	964.46	961.86	777.77	780.35	730.41	624.05	601.37	508.20
	tpi	triose-phosphate isomerase	X276_RS03125	1262.33	1746.66	1239.57	1718.18	1696.10	1770.27	1684.60	1707.73	894.86	1135.93	848.18	1103.03	339.71	419.18	327.68	395.69	737.17	761.49	674.01	724.73	537.23	507.80	530.53	477.97
	gpm	2,3-bisphosphoglycerate-independent phosphoglycerate mutase	X276_RS03130	766.88	846.77	744.54	815.94	737.87	741.65	711.19	720.35	508.33	510.33	494.64	491.44	276.92	239.99	273.65	232.47	312.77	301.94	296.95	288.72	317.53	301.60	299.75	290.38
	eno	enolase	X276_RS03140	2516.94	2550.83	2484.57	2473.23	2245.56	1890.41	2151.74	1878.15	2319.86	1994.11	2186.07	1934.11	1717.00	1618.75	1650.65	1615.87	1446.24	1354.99	1383.19	1321.47	1017.24	846.10	981.23	821.08
	fba	fructose-1,6-bisphosphate aldolase, class II	X276_RS09560	4398.53	5291.91	4238.38	5119.60	7246.61	7603.33	7147.75	7146.07	5235.45	5942.65	4767.07	5815.87	2683.94	2901.12	2556.66	2771.42	1961.66	2155.15	1807.66	2077.56	1981.24	1844.97	1822.14	1821.57
	pfo	pyruvate:ferredoxin (flavodoxin) oxidoreductase	X276_RS23130	6054.63	6754.47	5929.88	6386.69	7747.22	7241.55	7600.45	7087.54	4903.55	5461.07	4430.40	5321.82	2046.04	3232.09	1837.90	3029.77	2198.16	2206.80	2010.31	2062.16	2226.03	2018.49	2091.14	1962.83
	pyk	pyruvate kinase	X276_RS25750	1179.30	1167.16	1063.43	1079.27	1147.31	1188.42	1048.55	1066.41	722.86	717.45	603.04	643.52	482.76	430.16	412.42	388.12	524.04	541.04	452.34	501.10	352.28	308.85	315.70	273.34
	pfk	6-phosphofructokinase	X276_RS25755	513.70	426.70	563.41	432.96	661.70	708.58	691.25	730.22	490.91	472.57	537.70	500.35	323.42	296.92	309.37	313.20	351.52	333.32	360.63	350.50	255.39	239.62	272.53	248.74
	ldh	L-lactate dehydrogenase	X276_RS05075	398.51	391.57	461.13	420.62	358.73	308.70	382.82	328.42	360.93	306.33	408.61	322.74	249.19	357.79	273.90	392.74	264.66	196.23	291.10	209.22	245.67	182.16	263.56	184.56
	gapN	NADP-dependent glyceraldehyde-3-phosphate dehydrogenase	X276_RS13480	452.25	426.93	440.05	438.32	635.57	497.13	616.71	484.37	686.88	584.59	687.54	565.61	655.59	801.08	650.96	782.65	771.17	647.00	770.91	638.15	641.57	473.35	613.09	461.65
Acidogenesis
	pta	phosphate acetyltransferase	X276_RS06135	1294.94	1550.07	1365.32	1592.61	2125.53	2191.52	2169.24	2262.37	1661.37	1622.60	1784.33	1704.38	491.72	526.96	486.37	572.31	582.93	556.49	568.75	547.42	695.43	627.90	648.84	614.82
	ack	acetate kinase	X276_RS06140	1634.87	1778.21	1659.29	1852.16	2521.21	2479.15	2576.88	2574.51	2104.03	2135.70	2201.89	2204.84	677.52	586.27	687.11	629.35	638.47	611.85	634.76	625.65	726.52	658.51	727.64	681.18
	ptb	phosphate butyryltransferase	X276_RS01195	748.02	824.50	827.64	869.55	1054.20	1081.77	1172.10	1157.92	1287.30	1138.61	1438.11	1236.75	654.82	627.45	706.04	693.90	410.70	437.76	435.91	494.06	350.18	312.17	365.03	336.86
	buk	butyrate kinase	X276_RS01200	1300.44	1360.94	1286.33	1386.13	1340.23	1390.47	1314.28	1393.75	1411.68	1425.07	1323.55	1417.13	460.49	498.11	445.81	498.07	371.99	389.28	341.72	397.17	422.24	384.14	406.67	369.48
Butyryl-CoA synthesis
	thl	acetyl-CoA C-acetyltransferase	X276_RS02235	3487.28	3785.87	3790.48	3688.12	3133.97	2741.15	3247.61	2851.14	2954.57	2951.21	3224.41	3076.69	3230.18	4106.95	3126.38	4362.06	2181.62	2092.09	2179.68	2090.03	1688.51	1560.22	1679.28	1657.15
	crt	crotonase	X276_RS01620	1102.20	1573.78	1144.43	1607.03	1749.60	1745.89	1763.13	1784.73	1950.01	1907.65	2024.96	1946.73	1287.03	1823.76	1303.90	1830.94	1202.25	1326.76	1221.53	1313.52	1233.58	1301.47	1228.03	1334.27
	bcd	acyl-CoA dehydrogenase (butyrylCoA dehydrogenase)	X276_RS01625	1519.18	1978.32	1405.62	1828.93	2045.43	1710.32	1884.01	1618.65	1920.05	1877.78	1727.31	1694.79	1739.92	2444.18	1544.23	2255.62	1626.63	1711.62	1424.46	1575.24	1524.91	1521.81	1373.55	1441.35
	etfB	electron transfer flavoprotein subunit beta/FixA family protein	X276_RS01630	2259.05	2868.87	2478.44	2909.12	2871.23	2366.06	3033.57	2503.48	2753.38	2554.94	3004.77	2704.10	2569.13	3559.96	2552.53	3757.58	2371.99	2497.20	2453.12	2544.10	2125.44	2188.09	2176.74	2331.95
	etfA	electron transfer flavoprotein subunit alpha/FixB family protein	X276_RS01635	2111.76	2612.37	2046.35	2505.00	2448.16	2100.63	2382.78	2045.26	2477.36	2256.38	2277.57	2196.49	2626.39	3295.56	2389.35	3129.09	2141.10	2264.33	1946.52	2147.75	1976.79	1967.45	1805.62	1919.00
	hbd	3-hydroxybutyryl-CoA dehydrogenase	X276_RS01640	2460.55	2981.33	2002.50	2652.95	2860.16	2401.16	2448.99	2067.07	2926.68	2553.87	2072.43	2279.57	2741.11	3163.49	2349.73	2700.77	2210.04	2302.75	1754.52	2049.17	1911.62	1853.32	1626.71	1587.62
Solventogenesis
	ald	aldehyde dehydrogenase EutE; Provisional	X276_RS20360	1966.97	3223.33	2047.00	3337.48	9445.08	8634.65	9667.80	8894.25	4918.93	5030.31	5349.11	5096.58	4108.31	4710.47	4331.82	4631.91	4528.88	4715.60	4651.54	4610.98	5045.75	4795.13	5064.84	4696.30
	ctfA	acetyl-CoA--acetoacetyl-CoA transferase subunit alpha	X276_RS20365	2079.58	3322.58	1910.03	3353.14	8542.07	8552.00	8174.55	8220.11	4448.49	5145.80	4230.53	4901.48	3481.62	4850.45	3570.28	4373.59	4896.15	5059.65	4749.48	4832.79	5430.30	5074.89	5117.09	4658.86
	ctfB	CoA transferase subunit B	X276_RS20370	2147.11	3403.58	2353.09	3604.52	8710.01	8824.64	9629.11	9567.36	4763.44	5506.40	5609.94	5959.84	3643.51	5142.85	3712.40	5615.66	5427.26	5645.45	5824.77	5746.31	6137.01	5647.84	6189.70	6027.29
	adc	acetoacetate decarboxylase	X276_RS20375	2561.88	4028.15	2883.83	4183.63	10413.59	10495.01	11150.66	11236.69	5829.45	6756.86	6416.57	7214.82	4591.65	6292.98	4832.61	6615.56	6573.29	6597.20	6922.67	6807.51	6980.29	6587.21	7393.32	6922.26
	bdh	NADPH-dependent butanol dehydrogenase	X276_RS08445	971.21	1375.26	883.68	1327.08	2128.10	2129.05	2039.80	2010.53	2056.08	2169.23	1695.37	2074.50	1365.68	1284.26	1255.17	1175.62	523.54	567.76	455.77	535.23	518.13	547.71	453.87	514.85
	bdh	NADPH-dependent butanol dehydrogenase	X276_RS11015	113.44	194.57	111.73	185.80	687.35	866.11	705.55	858.73	1265.44	1645.52	1252.73	1672.78	263.32	233.76	263.27	229.13	297.32	324.10	304.73	313.22	322.01	340.14	322.01	334.88
	ald	bifunctional acetaldehyde-CoA/alcohol dehydrogenase	X276_RS01540	14.09	12.84	15.06	12.67	4.02	4.23	4.21	4.18	6.34	4.68	6.06	4.88	36.17	39.24	37.83	40.41	78.79	75.79	84.56	76.13	25.61	24.32	26.63	25.54
Rnf
		siderophore-interacting protein	X276_RS12545	323.85	377.93	374.30	411.51	749.42	824.71	773.60	893.41	921.84	939.51	955.05	967.12	527.43	507.68	555.95	546.61	477.69	498.67	502.49	521.59	465.08	492.82	531.91	522.66
		electron transport complex subunit RsxC	X276_RS12550	303.87	370.47	324.31	380.88	784.94	774.90	843.67	812.88	808.81	908.64	896.87	920.22	426.18	471.44	429.07	487.88	444.04	476.12	451.63	464.58	450.24	446.82	449.75	461.46
		RnfABCDGE type electron transport complex subunit D	X276_RS12555	232.38	280.50	278.50	324.37	522.12	556.85	618.08	659.90	583.00	686.99	752.16	761.24	265.66	286.85	309.39	328.21	249.52	290.01	291.09	308.80	268.53	300.87	319.03	356.82
		RnfABCDGE type electron transport complex subunit G	X276_RS12560	299.03	347.47	356.41	388.76	632.66	668.41	749.07	728.52	759.98	837.50	889.26	952.38	318.49	317.97	358.92	372.39	298.22	314.38	315.90	371.25	323.21	354.63	327.56	385.65
		electron transport complex subunit RsxE	X276_RS12565	275.76	357.46	273.26	349.70	564.14	637.18	555.72	615.03	718.07	818.52	669.48	824.58	322.10	300.95	329.18	279.76	279.84	318.19	266.89	329.02	287.24	312.47	285.84	314.24
		RnfABCDGE type electron transport complex	X276_RS12570	287.94	357.58	266.93	359.00	587.41	597.48	612.12	614.26	738.23	835.50	705.52	829.53	290.99	285.83	303.04	252.79	254.58	283.75	251.42	295.50	267.39	294.66	259.13	289.75
		Fe-S cluster domain-containing protein	X276_RS12575	451.82	516.64	479.98	554.29	815.41	882.24	883.35	993.74	1065.84	1239.12	1085.14	1317.77	466.60	400.53	465.05	409.54	397.69	440.52	404.20	460.14	403.40	458.03	427.98	479.13
FeS cluster assembly
		Fe-S cluster assembly ATPase SufC	X276_RS09285	1726.79	1600.53	1507.71	1546.10	1659.24	1508.64	1400.71	1312.58	1560.58	1459.54	1427.61	1275.67	564.49	971.17	535.66	848.88	795.46	543.23	705.05	494.50	1074.90	806.62	904.13	643.54
		Fe-S cluster assembly protein SufB	X276_RS09290	1578.43	1375.92	1590.28	1390.74	1437.84	1240.01	1408.57	1249.64	1449.78	1475.84	1480.86	1451.56	547.73	1014.48	544.26	1015.20	770.76	505.23	779.65	500.21	1078.44	834.38	1056.83	786.74
		Fe-S cluster assembly protein SufD	X276_RS09295	1166.70	870.75	1041.24	848.75	856.72	726.80	755.98	673.39	953.10	1009.60	852.05	917.55	414.02	720.37	397.69	660.78	516.35	338.47	476.10	321.96	830.13	648.58	741.31	548.47
		cysteine desulfurase	X276_RS09300	950.15	628.89	910.13	627.39	676.22	593.47	682.46	569.38	757.28	841.07	737.97	828.38	377.71	570.60	366.62	541.35	432.54	309.08	418.86	300.32	814.70	614.61	761.27	574.85
		SUF system NifU family Fe-S cluster assembly	X276_RS09305	922.52	557.13	938.83	616.65	600.17	577.75	651.20	596.91	780.94	796.24	756.94	859.29	375.71	497.72	423.37	540.93	428.14	316.35	445.79	357.90	779.41	580.20	843.87	610.07
Trimeric bifurcating hydrogenase
		4Fe-4S dicluster domain-containing protein	X276_RS21825	4.40	2.86	3.52	3.64	4.90	4.36	5.79	4.84	5.77	6.03	6.61	7.66	9.07	7.79	9.49	8.04	13.74	14.41	13.76	14.50	9.11	11.11	10.09	8.27
		NADH-quinone oxidoreductase subunit NuoF	X276_RS21830	2.26	1.43	2.08	1.93	1.74	2.00	3.01	2.62	2.79	2.75	3.27	2.71	18.60	7.35	17.75	9.81	4.90	5.65	5.64	5.28	2.85	2.93	3.73	3.66
		NAD(P)H-dependent oxidoreductase	X276_RS21835	1.11	1.76	1.88	1.50	1.33	1.44	1.93	2.75	7.79	4.26	5.95	4.74	42.24	19.48	43.78	23.90	12.43	13.92	13.09	16.17	5.90	8.04	7.01	8.28
NiFe hydrogenase
		hydrogenase expression/formation protein HypD	X276_RS15685	4.35	3.58	6.32	4.77	3.95	3.74	5.00	3.48	15.08	8.45	14.66	11.73	28.67	22.02	30.14	26.35	34.72	38.45	38.44	39.57	21.82	22.32	24.93	23.88
		hydrogenase expression/formation protein HypE	X276_RS15690	4.99	4.14	6.03	3.57	4.76	3.05	3.98	3.70	14.68	7.86	14.78	7.55	30.88	25.05	32.12	22.51	38.53	38.69	38.95	35.37	22.10	22.87	22.54	22.52
		HypC/HybG/HupF family hydrogenase formation chaperone	X276_RS15695	8.73	7.04	8.01	4.56	3.84	4.22	4.19	3.89	17.71	10.52	16.01	11.83	33.76	31.52	35.87	32.35	54.79	48.11	54.44	50.23	39.84	30.53	40.24	29.80
		carbamoyltransferase HypF	X276_RS15700	13.88	10.91	12.48	10.79	8.28	6.04	9.10	6.76	22.17	13.32	20.98	12.73	48.48	46.31	50.42	46.68	83.07	81.77	81.80	79.37	38.59	44.34	40.66	40.23
		hypothetical protein	X276_RS15705	21.19	16.13	15.53	13.27	8.17	7.54	12.91	5.58	31.59	18.01	26.70	11.81	81.78	81.08	74.17	76.47	125.78	117.77	121.51	120.11	49.32	64.28	46.99	43.72
		hydrogenase maturation protease	X276_RS15710	16.22	12.93	15.85	16.49	9.81	6.59	8.73	9.36	23.80	14.97	19.94	16.80	63.95	69.87	69.51	65.22	112.58	109.89	98.16	108.14	49.69	55.49	36.80	40.09
		Ni/Fe hydrogenase	X276_RS15715	15.56	13.33	12.94	12.77	8.33	6.47	8.49	6.69	22.82	12.20	20.87	12.18	66.15	66.36	64.52	66.01	116.53	106.51	104.31	106.92	53.62	52.91	51.80	49.32
		Ni/Fe hydrogenase	X276_RS15720	14.20	11.52	16.13	14.82	7.55	6.31	10.45	6.37	29.75	17.68	36.58	20.98	100.66	100.36	109.70	108.11	137.92	130.75	144.05	135.94	68.83	64.51	77.78	71.04

## Sheet: Differential_exp._analysis
Supplementary File 2: Glucose transport and central catabolism genes - Differential expression analysis
				T2 vs T1	T3 vs T2	T4 vs T3	T5 vs T4	T6 vs T5	T2 vs T1			T3 vs T2			T4 vs T3			T5 vs T4			T6 vs T5
	Gene	Putative physiological role	Locus tag	diff	diff	diff	diff	diff	baseMean	log2FoldChange	padj	baseMean	log2FoldChange	padj	baseMean	log2FoldChange	padj	baseMean	log2FoldChange	padj	baseMean	log2FoldChange	padj
Glucose uptake via PTS
	ptsI	PTS enzyme I	X276_RS01160	-1	0	-1	0	0	9268.1904	-0.455121909	5.04691E-06	9268.1904	-0.173817688	1.20E-01	9268.1904	-0.427294551	1.25572E-05	9268.1904	-0.161484778	1.41E-01	9268.1904	-0.120928706	0.316638536
	ptsH	histidine-containing protein HPr	X276_RS06415	0	0	0	-1	0	8463.627961	-0.530004443	0.001001541	8463.627961	0.28998039	0.100551426	8463.627961	-0.216803076	0.185446062	8463.627961	-0.914239995	6.80E-09	8463.627961	0.113711871	0.577610469
	hprK	HPr kinase/phosphorylase	X276_RS07180	0	-1	-1	0	1	2395.0135	0.123380554	0.086366615	2395.0135	-0.331170574	1.067E-06	2395.0135	-0.974433257	6.23607E-51	2395.0135	-0.156144892	3.52E-02	2395.0135	0.373142984	2.98624E-07
	manIIAB	PTS enzyme EII AB subunit	X276_RS03600	-1	1	-1	0	-1	16675.69659	-0.738911656	9.04E-05	16675.69659	0.994992518	1.12279E-07	16675.69659	-0.615662819	0.000884342	16675.69659	-0.06185983	7.94E-01	16675.69659	-0.739396277	0.000154926
	manIIC	PTS enzyme EII C subunit	X276_RS03605	-1	1	-1	0	-1	11789.68537	-0.913761093	7.65E-08	11789.68537	1.017445067	2.47644E-09	11789.68537	-0.821577319	9.1273E-07	11789.68537	-0.008377242	9.72E-01	11789.68537	-0.670549864	0.000183861
	manIID	PTS enzyme EII D subunit	X276_RS03610	-1	1	-1	0	-1	17884.58441	-1.086901109	4.50E-11	17884.58441	1.038622855	4.65541E-10	17884.58441	-0.838642829	2.9857E-07	17884.58441	0.04892694	0.820252065	17884.58441	-0.755032205	1.31418E-05
	manIID	PTS enzyme EII D subunit	X276_RS24135	-1	0	-1	-1	0	11499.60587	-0.46529414	1.91E-06	11499.60587	0.11198649	0.334574632	11499.60587	-0.490345803	2.81268E-07	11499.60587	-0.864545179	1.50974E-19	11499.60587	-0.122588325	0.300407678
	manIIC	PTS enzyme EII C subunit	X276_RS24140	0	0	-1	-1	0	12392.16154	-0.419924306	1.16E-03	12392.16154	0.03375183	0.847623739	12392.16154	-0.656661013	1.13491E-07	12392.16154	-0.704812699	2.78677E-08	12392.16154	-0.024017724	0.896970782
	manIIB	PTS enzyme EII B subunit	X276_RS24145	0	0	-1	-1	0	8244.983967	-0.274579449	4.86E-02	8244.983967	0.009088381	0.961480832	8244.983967	-0.749007241	5.6092E-09	8244.983967	-0.833283963	2.20853E-10	8244.983967	-0.079982108	0.646014986
	manIIA	PTS enzyme EII A subunit	X276_RS24150	-1	0	-1	-1	0	7951.560683	-0.456751194	7.72E-05	7951.560683	0.042876582	0.774731099	7951.560683	-0.740972595	2.62E-11	7951.560683	-0.689138089	1.65798E-09	7951.560683	-0.046347743	0.772053132
Glucose uptake via non-PTS
		ABC transporter permease	X276_RS15675	-1	0	-1	1	1	3513.317682	-0.80034399	1.08E-05	3513.317682	-0.235297258	0.26621653	3513.317682	-0.939864013	1.19309E-07	3513.317682	1.683750318	1.54718E-21	3513.317682	1.475020812	1.4927E-16
	glcK	glucokinase	X276_RS25985	0	0	0	0	-1	1961.099488	-0.016518925	0.863690294	1961.099488	-0.005804075	0.956874383	1961.099488	0.112112901	0.14919785	1961.099488	0.017767642	0.857411334	1961.099488	-0.445181475	1.64632E-08
Glycolysis
	pgi	glucose-6-phosphate isomerase	X276_RS01770	0	0	-1	0	0	14102.50902	-0.166726604	0.192046678	14102.50902	-0.172283136	0.197759996	14102.50902	-0.864270912	2.16848E-14	14102.50902	-0.173703525	0.181058018	14102.50902	-0.007480598	0.968083249
	gap	type I glyceraldehyde-3-phosphate dehydrogenase	X276_RS03115	0	-1	-1	1	0	43834.48234	0.205867273	0.104964743	43834.48234	-0.895975667	1.44066E-14	43834.48234	-1.879575575	7.0599E-62	43834.48234	1.016370158	1.57632E-18	43834.48234	-0.325401127	0.011638406
	pgk	phosphoglycerate kinase	X276_RS03120	0	-1	-1	1	0	12037.71212	0.039116283	0.878810293	12037.71212	-0.93031188	6.11232E-06	12037.71212	-1.638607593	6.74764E-17	12037.71212	1.266410933	3.42915E-10	12037.71212	-0.314712226	0.186878404
	tpi	triose-phosphate isomerase	X276_RS03125	0	-1	-1	1	0	7204.120827	-0.128217988	0.469883705	7204.120827	-0.913622734	2.86868E-09	7204.120827	-1.646250155	1.64738E-28	7204.120827	1.099509724	5.72028E-13	7204.120827	-0.308754777	0.079799583
	gpm	2,3-bisphosphoglycerate-independent phosphoglycerate mutase	X276_RS03130	-1	-1	-1	1	0	7351.483338	-0.448479692	6.29518E-13	7351.483338	-0.675766409	9.00966E-28	7351.483338	-1.193469733	4.01198E-84	7351.483338	0.373914824	7.47584E-09	7351.483338	0.199324127	0.004554831
	eno	enolase	X276_RS03140	-1	0	-1	0	-1	22041.51899	-0.615980029	2.1209E-16	22041.51899	-0.096743747	0.282129418	22041.51899	-0.568674018	1.99928E-14	22041.51899	-0.122446514	0.148512198	22041.51899	-0.399450791	3.9585E-07
	fba	fructose-1,6-bisphosphate aldolase, class II	X276_RS09560	0	-1	-1	0	0	33790.36792	0.287496466	0.01714255	33790.36792	-0.553418587	2.34421E-06	33790.36792	-1.216683247	1.00316E-27	33790.36792	-0.311555286	0.010501082	33790.36792	0.089398337	0.546569517
	pfo	pyruvate:ferredoxin (flavodoxin) oxidoreductase	X276_RS23130	0	-1	-1	0	0	147252.2761	-0.082745727	0.674508429	147252.2761	-0.694484015	4.32548E-05	147252.2761	-1.193897095	1.28155E-13	147252.2761	-0.137600585	0.482304703	147252.2761	0.157572026	0.446573203
	pyk	pyruvate kinase	X276_RS25750	-1	-1	-1	1	-1	9735.564758	-0.334306788	0.000274657	9735.564758	-0.864970376	1.34074E-22	9735.564758	-0.870476153	3.08112E-23	9735.564758	0.377927439	4.58394E-05	9735.564758	-0.504564403	6.38866E-08
	pfk	6-phosphofructokinase	X276_RS25755	0	-1	-1	1	-1	3973.913566	0.211377712	0.005344318	3973.913566	-0.618815759	1.1323E-17	3973.913566	-0.905744626	5.18425E-37	3973.913566	0.307075448	5.44622E-05	3973.913566	-0.269446986	0.000826348
	ldh	L-lactate dehydrogenase	X276_RS05075	-1	0	0	0	0	2876.276891	-0.596150362	0.000685072	2876.276891	-0.123950818	0.566488183	2876.276891	-0.336209624	0.055216176	2876.276891	-0.280541815	0.140119204	2876.276891	0.053213475	0.8272671
	gapN	NADP-dependent glyceraldehyde-3-phosphate dehydrogenase	X276_RS13480	0	0	0	0	0	8074.120238	0.027953992	0.866157009	8074.120238	0.031263784	0.866574641	8074.120238	-0.011312423	0.940113239	8074.120238	0.099403249	0.527151001	8074.120238	-0.182122867	0.247997427
Acidogenesis
	pta	phosphate acetyltransferase	X276_RS06135	0	-1	-1	0	1	11548.12309	0.267056203	0.007168527	11548.12309	-0.507083039	1.58793E-07	11548.12309	-1.919490518	2.45714E-96	11548.12309	0.253575771	0.012990544	11548.12309	0.386352935	0.00014545
	ack	acetate kinase	X276_RS06140	0	-1	-1	0	1	16471.4223	0.228907448	0.001025922	16471.4223	-0.368489919	7.82044E-08	16471.4223	-1.967657416	3.0593E-199	16471.4223	0.102647165	0.181364328	16471.4223	0.343299156	1.41941E-06
	ptb	phosphate butyryltransferase	X276_RS01195	0	0	-1	-1	0	6900.079948	0.127361804	0.18398708	6900.079948	0.050571053	0.649318589	6900.079948	-1.143589986	4.12941E-42	6900.079948	-0.453494235	3.20675E-07	6900.079948	-0.193149505	0.055194472
	buk	butyrate kinase	X276_RS01200	-1	0	-1	0	0	9364.978146	-0.294739655	0.000620968	9364.978146	-0.099506187	0.320991281	9364.978146	-1.769174733	1.0478E-105	9364.978146	-0.206383774	0.023019432	9364.978146	0.265017468	0.004286096
Butyryl-CoA synthesis
	thl	acetyl-CoA C-acetyltransferase	X276_RS02235	-1	0	0	-1	0	32280.15877	-0.621531497	3.03923E-07	32280.15877	-0.111232651	0.45402323	32280.15877	0.072411362	0.583070787	32280.15877	-0.667528026	4.37001E-08	32280.15877	-0.185410728	0.195637821
	crt	crotonase	X276_RS01620	0	0	-1	0	0	11296.48448	0.046794896	0.811326394	11296.48448	0.01456499	0.947923591	11296.48448	-0.532271424	0.000715622	11296.48448	-0.175660982	0.333190616	11296.48448	0.200114072	0.293415785
	bcd	acyl-CoA dehydrogenase (butyrylCoA dehydrogenase)	X276_RS01625	0	0	0	0	0	18477.8806	-0.21771582	0.220441679	18477.8806	-0.147764372	0.452761858	18477.8806	-0.059642495	0.736984037	18477.8806	-0.207047836	0.25532489	18477.8806	0.076308952	0.726247299
	etfB	electron transfer flavoprotein subunit beta/FixA family protein	X276_RS01630	0	0	0	0	0	19371.19504	-0.288656644	0.077122205	19371.19504	-0.109628665	0.567427026	19371.19504	-0.02855178	0.867605463	19371.19504	-0.208451682	0.224692769	19371.19504	0.029790652	0.893715916
	etfA	electron transfer flavoprotein subunit alpha/FixB family protein	X276_RS01635	0	0	0	0	0	21694.0709	-0.37201332	0.006310683	21694.0709	-0.104541439	0.523556075	21694.0709	0.105755552	0.454369488	21694.0709	-0.298865854	0.03368455	21694.0709	0.041093733	0.824158329
	hbd	3-hydroxybutyryl-CoA dehydrogenase	X276_RS01640	0	0	0	0	0	18670.65828	-0.372303949	0.021887737	18670.65828	-0.133015067	0.486273629	18670.65828	-0.055149866	0.747509937	18670.65828	-0.263919891	0.121119059	18670.65828	-0.065902756	0.757385919
Solventogenesis
	ald	aldehyde dehydrogenase EutE; Provisional	X276_RS20360	1	-1	0	0	0	67434.4522	1.461436247	2.99121E-22	67434.4522	-0.98360112	1.7045E-10	67434.4522	-0.413214884	0.00763978	67434.4522	0.192795435	0.270885161	67434.4522	0.271676747	0.128992265
	ctfA	acetyl-CoA--acetoacetyl-CoA transferase subunit alpha	X276_RS20365	1	-1	0	0	0	30246.40091	1.317629678	1.04708E-13	30246.40091	-0.971260369	8.49079E-08	30246.40091	-0.416719677	0.022005506	30246.40091	0.393136948	0.041986449	30246.40091	0.241461257	0.26145198
	ctfB	CoA transferase subunit B	X276_RS20370	1	-1	0	0	0	34868.4862	1.343424498	2.04898E-13	34868.4862	-0.883421344	2.83788E-06	34868.4862	-0.479161273	0.010286373	34868.4862	0.446775794	0.023735174	34868.4862	0.273928382	0.212138774
	adc	acetoacetate decarboxylase	X276_RS20375	1	-1	0	0	0	46051.39971	1.334051929	2.97237E-15	46051.39971	-0.85615261	9.07676E-07	46051.39971	-0.444061873	0.01025111	46051.39971	0.395733505	0.03123449	46051.39971	0.241579806	0.237525119
	bdh	NADPH-dependent butanol dehydrogenase	X276_RS08445	1	0	-1	-1	0	13829.48763	0.536084976	0.000267787	13829.48763	-0.189172348	0.262862323	13829.48763	-0.878380631	4.86059E-10	13829.48763	-1.145796944	9.04865E-16	13829.48763	0.155993493	0.382406462
	bdh	NADPH-dependent butanol dehydrogenase	X276_RS11015	1	1	-1	0	0	5873.615842	2.028800682	1.54207E-31	5873.615842	0.778408463	1.91936E-05	5873.615842	-2.792766541	1.18673E-59	5873.615842	0.467934819	0.01331981	5873.615842	0.279899993	0.184832375
	ald	bifunctional acetaldehyde-CoA/alcohol dehydrogenase	X276_RS01540	-1	0	1	1	-1	630.5547942	-2.033714378	1.74105E-73	630.5547942	0.271520335	0.051905	630.5547942	2.577682579	7.6982E-154	630.5547942	1.178321182	6.77193E-50	630.5547942	-1.439549936	1.61917E-64
Rnf
		siderophore-interacting protein	X276_RS12545	1	0	-1	0	0	2330.033852	0.800189009	1.06892E-18	2330.033852	0.08714807	0.434921273	2330.033852	-1.044475536	3.42983E-32	2330.033852	0.043949052	0.700265281	2330.033852	0.198155273	0.062415133
		electron transport complex subunit RsxC	X276_RS12550	1	0	-1	0	0	6931.625586	0.896542602	1.95032E-17	6931.625586	0.000939941	0.993732098	6931.625586	-1.179668461	5.51918E-30	6931.625586	0.152263399	0.207734806	6931.625586	0.167642361	0.187938011
		RnfABCDGE type electron transport complex subunit D	X276_RS12555	1	0	-1	0	0	3989.304305	0.754462249	2.30195E-07	3989.304305	0.106480476	0.560744363	3989.304305	-1.446482486	9.97362E-25	3989.304305	0.073905569	0.680736461	3989.304305	0.321339109	0.051930238
		RnfABCDGE type electron transport complex subunit G	X276_RS12560	1	0	-1	0	0	2591.091979	0.674739723	7.73509E-08	2591.091979	0.173626419	0.231542694	2591.091979	-1.552526838	1.1173E-37	2591.091979	0.064627543	0.677243456	2591.091979	0.289840167	0.042598329
		electron transport complex subunit RsxE	X276_RS12565	1	0	-1	0	0	2512.202983	0.589062944	3.03656E-06	2512.202983	0.222298995	0.11405936	2512.202983	-1.526992838	1.20457E-36	2512.202983	0.097756042	0.515371067	2512.202983	0.197523723	0.18759897
		RnfABCDGE type electron transport complex	X276_RS12570	1	0	-1	0	0	2288.74003	0.59614162	7.59779E-07	2288.74003	0.233599796	0.07895369	2288.74003	-1.683803411	4.10998E-48	2288.74003	0.0808958	0.577830464	2288.74003	0.223873737	0.11444673
		Fe-S cluster domain-containing protein	X276_RS12575	1	0	-1	0	0	5187.691628	0.511288319	1.02208E-05	5187.691628	0.266447337	0.033054609	5187.691628	-1.663770016	2.69021E-51	5187.691628	0.11033901	0.411829385	5187.691628	0.246199007	0.060769406
FeS cluster assembly
		Fe-S cluster assembly ATPase SufC	X276_RS09285	0	0	-1	0	0	8249.413574	-0.437755727	0.034359373	8249.413574	-0.180513661	0.452356781	8249.413574	-1.169458584	1.11941E-09	8249.413574	-0.081791438	0.739164632	8249.413574	0.618775162	0.003451314
		Fe-S cluster assembly protein SufB	X276_RS09290	0	0	-1	0	1	15178.46177	-0.470022521	0.03526685	15178.46177	-0.00392931	0.987662728	15178.46177	-1.105779543	1.01854E-07	15178.46177	-0.173114626	0.49001142	15178.46177	0.742985619	0.000973473
		Fe-S cluster assembly protein SufD	X276_RS09295	-1	0	-1	0	1	7678.944106	-0.696399292	0.00092657	7678.944106	0.171985241	0.498128056	7678.944106	-0.969792222	1.60171E-06	7678.944106	-0.288695416	0.211113073	7678.944106	0.930051786	1.33469E-05
		cysteine desulfurase	X276_RS09300	0	0	-1	0	1	7370.149691	-0.615906937	0.001421162	7370.149691	0.19251775	0.400185654	7370.149691	-0.978489678	1.17052E-07	7370.149691	-0.221992918	0.302129117	7370.149691	1.107476521	7.27752E-09
		SUF system NifU family Fe-S cluster assembly	X276_RS09305	-1	0	-1	0	1	2539.891889	-0.632350844	0.00036664	2539.891889	0.261151272	0.191511838	2539.891889	-1.010842373	2.98835E-09	2539.891889	-0.1176549	0.574228758	2539.891889	1.049298634	3.31783E-09
Trimeric bifurcating hydrogenase
		4Fe-4S dicluster domain-containing protein	X276_RS21825	0	0	0	1	0	121.3007374	0.111976222	0.552522037	121.3007374	0.25435568	0.136421507	121.3007374	0.202149183	0.146297468	121.3007374	0.848548326	7.21503E-12	121.3007374	-0.355025398	0.01532635
		NADH-quinone oxidoreductase subunit NuoF	X276_RS21830	0	0	1	-1	0	78.23535081	-0.048931202	0.888288579	78.23535081	0.173002115	0.607575086	78.23535081	1.989511083	1.18067E-17	78.23535081	-1.166081432	5.57626E-07	78.23535081	-0.522579094	0.074983579
		NAD(P)H-dependent oxidoreductase	X276_RS21835	0	1	1	-1	0	42.64380358	-0.07770592	0.888721054	42.64380358	1.528982659	8.4797E-05	42.64380358	2.270053423	1.9914E-18	42.64380358	-1.082469637	1.62781E-05	42.64380358	-0.748766427	0.018709939
NiFe hydrogenase
		hydrogenase expression/formation protein HypD	X276_RS15685	0	1	1	1	-1	159.3071322	-0.54217852	0.011513794	159.3071322	1.496258112	1.44839E-15	159.3071322	0.885615477	5.12116E-10	159.3071322	0.634829506	3.8246E-06	159.3071322	-0.511387686	0.000755054
		hydrogenase expression/formation protein HypE	X276_RS15690	0	1	1	1	0	168.8462631	-0.601801181	0.008617711	168.8462631	1.408951048	9.8723E-12	168.8462631	1.078303658	6.95094E-11	168.8462631	0.598109609	0.000274426	168.8462631	-0.562390502	0.001521626
		HypC/HybG/HupF family hydrogenase formation chaperone	X276_RS15695	-1	1	1	1	0	48.39969304	-1.149525522	0.000933661	48.39969304	1.685349907	1.47312E-07	48.39969304	1.014587332	2.88329E-08	48.39969304	0.781038817	3.09359E-07	48.39969304	-0.375173699	0.045869532
		carbamoyltransferase HypF	X276_RS15700	-1	1	1	1	-1	696.9200653	-1.001774363	9.61094E-12	696.9200653	1.062006801	3.74825E-13	696.9200653	1.258890517	5.66053E-22	696.9200653	0.905725291	2.87552E-12	696.9200653	-0.80349209	2.33545E-09
		hypothetical protein	X276_RS15705	-1	1	1	1	-1	112.6025693	-1.319452135	2.202E-07	112.6025693	1.279512424	4.58029E-07	112.6025693	1.585523353	1.77577E-18	112.6025693	0.773890992	3.39338E-06	112.6025693	-1.058204972	4.06983E-09
		hydrogenase maturation protease	X276_RS15710	-1	1	1	1	-1	180.8277266	-1.187075224	1.97293E-10	180.8277266	1.034544224	3.34153E-08	180.8277266	1.597117345	2.17685E-32	180.8277266	0.822581043	5.47166E-12	180.8277266	-1.039423946	1.44027E-15
		Ni/Fe hydrogenase	X276_RS15715	-1	1	1	1	-1	534.4511712	-1.201756501	3.00429E-14	534.4511712	1.051417455	4.17275E-11	534.4511712	1.735359987	6.00794E-38	534.4511712	0.863214714	5.69281E-11	534.4511712	-0.875448347	1.30861E-10
		Ni/Fe hydrogenase	X276_RS15720	-1	1	1	1	-1	453.9799881	-1.222014871	4.20454E-11	453.9799881	1.649065751	3.42562E-20	453.9799881	1.7891844	1.83993E-33	453.9799881	0.528914035	0.000496225	453.9799881	-0.770459355	5.85571E-07

## Sheet: Putative_operon_organization
Supplementary File 2: Glucose transport and central catabolism genes - Putative operon organization
Gene	Putative physiological role	Locus tag
			Correlation matrix			Genome2D
			X276_RS03600	X276_RS03605	X276_RS03610
manIIAB	PTS enzyme EII AB subunit	X276_RS03600	1.00	0.97	0.95	operon_0367
manIIC	PTS enzyme EII C subunit	X276_RS03605	0.97	1.00	0.99	operon_0367
manIID	PTS enzyme EII D subunit	X276_RS03610	0.95	0.99	1.00	operon_0367
			Correlation matrix				Genome2D
			X276_RS24135	X276_RS24140	X276_RS24145	X276_RS24150
manIID	PTS enzyme EII D subunit	X276_RS24135	1.00	0.99	0.99	0.99	operon_2730
manIIC	PTS enzyme EII C subunit	X276_RS24140	0.99	1.00	0.99	1.00	operon_2730
manIIB	PTS enzyme EII B subunit	X276_RS24145	0.99	0.99	1.00	0.99	operon_2730
manIIA	PTS enzyme EII A subunit	X276_RS24150	0.99	1.00	0.99	1.00	operon_2730
			Correlation Matrix					Genome2D
			X276_RS03110	X276_RS03115	X276_RS03120	X276_RS03125	X276_RS03130
cro/cl	Cro/Cl family transcriptional regulator	X276_RS03110	1.00	0.97	0.93	0.91	0.82	operon_0309
gap	type I glyceraldehyde-3-phosphate dehydrogenase	X276_RS03115	0.97	1.00	0.99	0.98	0.92	operon_0309
pgk	phosphoglycerate kinase	X276_RS03120	0.93	0.99	1.00	0.99	0.94	operon_0309
tpi	triose-phosphate isomerase	X276_RS03125	0.91	0.98	0.99	1.00	0.97	operon_0310
gpm	2,3-bisphosphoglycerate-independent phosphoglycerate mutase	X276_RS03130	0.82	0.92	0.94	0.97	1.00	operon_0311
			Correlation Matrix		Genome2D
			X276_RS03130	X276_RS03140
gpm	2,3-bisphosphoglycerate-independent phosphoglycerate mutase	X276_RS03130	1.00	0.94	operon_0311
eno	enolase	X276_RS03140	0.94	1.00	operon_0313
			Correlation Matrix		Genome2D
			X276_RS25750	X276_RS25755
pyk	pyruvate kinase	X276_RS25750	1.00	0.92	operon_2915
pfk	6-phosphofructokinase	X276_RS25755	0.92	1.00	operon_2915
			Correlation Matrix		Genome2D
			X276_RS06135	X276_RS06140
pta	phosphate acetyltransferase	X276_RS06135	1.00	1.00	operon_0636
ack	acetate kinase	X276_RS06140	1.00	1.00	operon_0636
			Correlation Matrix		Genome2D
			X276_RS01195	X276_RS01200
ptb	phosphate butyryltransferase	X276_RS01195	1.00	0.93	operon_0105
buk	butyrate kinase	X276_RS01200	0.93	1.00	operon_0105
			Correlation Matrix					Genome2D
			X276_RS01620	X276_RS01625	X276_RS01630	X276_RS01635	X276_RS01640
crt	crotonase	X276_RS01620	1.00	0.77	0.71	0.57	0.71	operon_0154
bcd	acyl-CoA dehydrogenase (butyrylCoA dehydrogenase)	X276_RS01625	0.77	1.00	0.99	0.95	0.98	operon_0154
etfB	electron transfer flavoprotein subunit beta/FixA family protein	X276_RS01630	0.71	0.99	1.00	0.98	1.00	operon_0154
etfA	electron transfer flavoprotein subunit alpha/FixB family protein	X276_RS01635	0.57	0.95	0.98	1.00	0.97	operon_0154
hbd	3-hydroxybutyryl-CoA dehydrogenase	X276_RS01640	0.71	0.98	1.00	0.97	1.00	operon_0155
			Correlation Matrix				Genome2D
			X276_RS20360	X276_RS20365	X276_RS20370	X276_RS20375
ald	aldehyde dehydrogenase EutE; Provisional	X276_RS20360	1.00	0.99	0.98	0.98	operon_2326
ctfA	acetyl-CoA--acetoacetyl-CoA transferase subunit alpha	X276_RS20365	0.99	1.00	1.00	1.00	operon_2326
ctfB	CoA transferase subunit B	X276_RS20370	0.98	1.00	1.00	1.00	operon_2326
adc	acetoacetate decarboxylase	X276_RS20375	0.98	1.00	1.00	1.00	operon_2326
			Correlation Matrix							Genome2D
			X276_RS12545	X276_RS12550	X276_RS12555	X276_RS12560	X276_RS12565	X276_RS12570	X276_RS12575
	siderophore-interacting protein	X276_RS12545	1.00	1.00	0.99	0.98	0.97	0.96	0.95	operon_1373
	electron transport complex subunit RsxC	X276_RS12550	1.00	1.00	0.99	0.97	0.96	0.96	0.95	operon_1374
	RnfABCDGE type electron transport complex subunit D	X276_RS12555	0.99	0.99	1.00	1.00	0.99	0.99	0.99	operon_1374
	RnfABCDGE type electron transport complex subunit G	X276_RS12560	0.98	0.97	1.00	1.00	1.00	1.00	0.99	operon_1374
	electron transport complex subunit RsxE	X276_RS12565	0.97	0.96	0.99	1.00	1.00	1.00	1.00	operon_1374
	RnfABCDGE type electron transport complex	X276_RS12570	0.96	0.96	0.99	1.00	1.00	1.00	1.00	operon_1374
	Fe-S cluster domain-containing protein	X276_RS12575	0.95	0.95	0.99	0.99	1.00	1.00	1.00	operon_1374
			Correlation Matrix					Genome2D
			X276_RS09285	X276_RS09290	X276_RS09295	X276_RS09300	X276_RS09305
	Fe-S cluster assembly ATPase SufC	X276_RS09285	1.00	0.99	0.96	0.91	0.88	operon_0963
	Fe-S cluster assembly protein SufB	X276_RS09290	0.99	1.00	0.98	0.94	0.92	operon_0963
	Fe-S cluster assembly protein SufD	X276_RS09295	0.96	0.98	1.00	0.98	0.97	operon_0963
	cysteine desulfurase	X276_RS09300	0.91	0.94	0.98	1.00	1.00	operon_0963
	SUF system NifU family Fe-S cluster assembly	X276_RS09305	0.88	0.92	0.97	1.00	1.00	operon_0963
			Correlation matrix			Genome2D
			X276_RS21825	X276_RS21830	X276_RS21835
	4Fe-4S dicluster domain-containing protein	X276_RS21825	1.00	0.17	0.33	operon_2508
	NADH-quinone oxidoreductase subunit NuoF	X276_RS21830	0.17	1.00	0.98	operon_2508
	NAD(P)H-dependent oxidoreductase	X276_RS21835	0.33	0.98	1.00	operon_2508
			Correlation Matrix								Genome2D
			X276_RS15685	X276_RS15690	X276_RS15695	X276_RS15700	X276_RS15705	X276_RS15710	X276_RS15715	X276_RS15720
	hydrogenase expression/formation protein HypD	X276_RS15685	1.00	1.00	0.99	0.98	0.96	0.96	0.97	0.98	operon_1737
	hydrogenase expression/formation protein HypE	X276_RS15690	1.00	1.00	0.99	0.98	0.97	0.97	0.98	0.99	operon_1737
	HypC/HybG/HupF family hydrogenase formation chaperone	X276_RS15695	0.99	0.99	1.00	0.97	0.94	0.95	0.97	0.97	operon_1737
	carbamoyltransferase HypF	X276_RS15700	0.98	0.98	0.97	1.00	0.99	0.99	1.00	0.98	operon_1738
	hypothetical protein	X276_RS15705	0.96	0.97	0.94	0.99	1.00	1.00	0.99	0.99	operon_1739
	hydrogenase maturation protease	X276_RS15710	0.96	0.97	0.95	0.99	1.00	1.00	1.00	0.98	operon_1739
	Ni/Fe hydrogenase	X276_RS15715	0.97	0.98	0.97	1.00	0.99	1.00	1.00	0.99	operon_1740
	Ni/Fe hydrogenase	X276_RS15720	0.98	0.99	0.97	0.98	0.99	0.98	0.99	1.00	operon_1740
