# Supplementary material for: Acidogenesis, solventogenesis, metabolic stress response and life cycle changes in Clostridium beijerinckii NRRL B-598 at the transcriptomic level
Source: Sci Rep. 2019 Feb 4;9:1371. doi: 10.1038/s41598-018-37679-0 (PMC6362236; doi:10.1038/s41598-018-37679-0)
Supplement: Supplementary file 3 — Dataset 2a [file 41598_2018_37679_MOESM3_ESM.xlsx]

## Sheet: Heatmap
Acidogenesis, solventogenesis, metabolic stress response and life cycle changes in Clostridium beijerinckii NRRL B-598 at the transcriptomic level
Petra Patakova1*, Barbora Branska1, Karel Sedlar2, Maryna Vasylkivska1, Katerina Jureckova2, Jan Kolek1, Pavlina Koscova2, Ivo Provaznik2
1Department of Biotechnology, University of Chemistry and Technology Prague, Technicka 5, 166 28 Prague, Czech Republic.
2Department of Biomedical Engineering, Brno University of Technology, Technicka 12, 616 00 Brno, Czech Republic.
*corresponding author, e-mail:petra.patakova@vscht.cz
Supplementary File 2a: Paralogs of some genes involved in glucose catabolism and hydrogen formation - Heatmap
	Gene	Putative physiological role	Locus tag	T1	T2	T3	T4	T5	T6
Central metabolism related genes/paralogues of key enzymes
	pfk	ATP-dependent 6-phosphofructokinase	X276_RS04995	0.717612	1.32459	-0.0191699	0.164755	-1.48744	-0.700351
	pfk	6-phosphofructokinase	X276_RS03050	-0.018066	1.89131	-0.465608	-0.785718	0.133501	-0.755418
	fba	fructose bisphosphate aldolase	X276_RS15865	-0.824909	-1.18752	-0.47539	0.841497	1.37994	0.266386
	gpm	2,3-bisphosphoglycerate-dependent phosphoglycerate mutase	X276_RS08645	-0.650108	-0.683803	-0.711308	-0.482194	0.965886	1.56153
	gpm	phosphoglycerate mutase family protein	X276_RS06675	0.754365	1.44947	0.1614	-1.09883	-0.249395	-1.01701
	gpm	phosphoglycerate mutase	X276_RS09190	1.84415	0.360248	-0.243827	-0.93831	-0.569991	-0.452273
	pyk	pyruvate kinase	X276_RS02615	1.26256	1.01827	0.316849	-0.974301	-0.782185	-0.841192
	pyk	pyruvate kinase	X276_RS07200	-0.736788	-1.02167	-0.61128	1.24332	1.21872	-0.092306
	pfo	pyruvate:ferredoxin (flavodoxin) oxidoreductase	X276_RS07470	-0.420459	-0.856788	-0.843225	0.172582	1.82576	0.12213
	pfo	pyruvate:ferredoxin (flavodoxin) oxidoreductase	X276_RS09310	-0.304685	-0.91075	-0.825471	0.189719	1.83302	0.0181641
	ldh	L-lactate dehydrogenase	X276_RS14420	-1.72173	-0.512276	1.1696	0.450899	0.389728	0.223779
	ldh	L-lactate dehydrogenase	X276_RS21640	-0.359951	0.532002	1.4828	-1.53378	-0.180775	0.0597046
	ldh	L-lactate dehydrogenase	X276_RS26060	-0.324265	-0.904702	-0.814785	-0.477406	1.31739	1.20377
	ldh	lactate dehydrogenase	X276_RS07755	0.0338962	1.3127	1.05573	-0.437451	-1.12273	-0.842151
		pyruvate formate lyase-activating protein	X276_RS05055	1.97722	-0.14757	-0.0506236	-0.51711	-0.667267	-0.594651
	pfl	formate acetyltransferase (Pyruvate formate lyase 1)	X276_RS05050	1.93597	0.100709	-0.120684	-0.598798	-0.683781	-0.633412
	pfl	formate acetyltransferase (Pyruvate formate lyase 1)	X276_RS05060	0.565643	0.171007	1.50328	-0.230647	-1.4041	-0.605182
	etfA	electron transfer flavoprotein subunit alpha/FixB family protein	X276_RS10245	1.85749	0.193627	-0.305938	-0.0804876	-0.947543	-0.717153
	etfA	electron transfer flavoprotein subunit alpha/FixB family protein	X276_RS01570	-0.721544	0.199259	-1.00262	1.83928	-0.189351	-0.125025
	etfA	electron transfer flavoprotein subunit alpha/FixB family protein	X276_RS15020	-1.29327	1.76597	0.175072	-0.0580227	-0.274085	-0.315668
	etfB	electron transfer flavoprotein subunit beta/FixA family protein	X276_RS10240	1.80501	0.31025	-0.151397	-0.182561	-0.928881	-0.852419
	etfB	electron transfer flavoprotein subunit beta/FixA family protein	X276_RS01565	-0.70103	-0.278956	-0.815596	1.93694	-0.0270008	-0.114357
	etfB	electron transfer flavoprotein subunit beta/FixA family protein	X276_RS15025	-1.52471	1.45695	0.079156	0.591079	-0.213449	-0.389033
	buk	butyrate kinase	X276_RS21310	-0.617566	-0.817342	-0.739995	1.76166	0.533841	-0.120597
	buk	butyrate kinase	X276_RS24350	-0.711427	-0.817301	-0.741333	1.29496	1.23721	-0.262111
	bdh	iron-containing alcohol dehydrogenase	X276_RS12410	-0.00693885	0.699707	1.56834	-0.281505	-0.912388	-1.06722
	cro/cl	Cro/Cl family transcriptional regulator	X276_RS03110	0.707907	1.62994	-0.0469315	-0.700022	-0.589922	-1.00097
Putative ferredoxin/hydrogenases/maturation/regulation protein
		ferredoxin	X276_RS00380	-0.107138	-0.936291	-0.944339	1.49386	0.905169	-0.411266
		metal-binding protein of ferredoxin fold	X276_RS00760	1.60606	0.615225	0.159242	-0.502424	-0.921098	-0.957004
		4Fe-4S dicluster domain-containing protein	X276_RS00765	1.79808	0.368973	-0.00609272	-0.522793	-0.907468	-0.730698
		ferredoxin family protein	X276_RS22230	1.88991	-0.716659	-0.642579	0.241227	-0.6558	-0.116097
		4Fe-4S dicluster domain-containing protein	X276_RS01700	1.87844	0.0415419	0.0336957	-0.298249	-0.758972	-0.896452
		hydrogenase	X276_RS03160	-0.39954	-0.537115	-0.550456	-0.553744	0.0561407	1.98471
		hydrogenase	X276_RS03215	-0.495359	-0.531909	-0.537276	-0.477159	0.0536205	1.98808
		4Fe-4S dicluster domain-containing protein	X276_RS03985	-0.284172	-0.884614	-0.470258	1.19182	1.31794	-0.87072
		4Fe-4S dicluster domain-containing protein	X276_RS08715	0.348033	1.45244	-0.440262	-1.56902	-0.109871	0.318682
		4Fe-4S dicluster domain-containing protein	X276_RS09545	-0.798635	-0.760021	-0.585127	0.00330602	1.82897	0.311508
		4Fe-4S dicluster domain-containing protein	X276_RS15640	-1.32449	-0.491971	1.63685	0.51257	-0.222337	-0.110624
		4Fe-4S dicluster domain-containing protein	X276_RS19250	-0.115317	1.8219	0.278276	-0.946901	-0.797044	-0.240915
		4Fe-4S dicluster domain-containing protein	X276_RS20190	2.02292	-0.249789	-0.407219	-0.647871	-0.390947	-0.327095
		4Fe-4S dicluster domain-containing protein	X276_RS21280	-0.440607	-1.13738	-0.81565	0.472157	1.58442	0.337061
		4Fe-4S dicluster domain-containing protein	X276_RS21825	-0.947934	-0.78258	-0.449719	-0.200257	1.64482	0.735674
		4Fe-4S dicluster domain-containing protein	X276_RS23905	1.82028	0.437823	-0.187704	-0.555818	-0.8006	-0.71398
		4Fe-4S binding protein	X276_RS26190	-0.422241	-0.633628	-0.656229	-0.697943	0.658066	1.75198
		[FeFe] hydrogenase H-cluster radical SAM maturase HydE	X276_RS01535	0.562966	-0.666401	-0.577582	1.61361	0.192031	-1.12462
		iron-only hydrogenase system regulator	X276_RS07250	-0.708189	-1.01357	-0.722127	1.37717	1.02536	0.0413591
		[FeFe] hydrogenase H-cluster maturation GTPase HydF	X276_RS17165	0.15649	1.24965	1.10737	-0.655775	-1.05534	-0.802391
		hydrogenase accessory protein HypB	X276_RS19690	0.525633	1.24798	0.871998	-0.754036	-1.10115	-0.790423
		[FeFe] hydrogenase H-cluster radical SAM maturase HydE	X276_RS23650	-0.440809	1.9944	-0.0523943	-0.640289	-0.280862	-0.580046
		iron-only hydrogenase system regulator	X276_RS23655	-0.263988	1.93911	0.170124	-0.678697	-0.592538	-0.574011

## Sheet: RPKM
Supplementary File 2a: Paralogs of some genes involved in glucose catabolism and hydrogen formation - RPKM values
				T1				T2				T3				T4				T5				T6
	Gene	Putative physiological role	Locus tag	B1	C1	D1	E1	B2	C2	D2	E2	B3	C3	D3	E3	B4	C4	D4	E4	B5	C5	D5	E5	B6	C6	D6	E6
Central metabolism related genes/paralogues of key enzymes
	pfk	ATP-dependent 6-phosphofructokinase	X276_RS04995	810.16	603.75	821.35	637.37	1025.01	813.00	1021.09	823.53	921.93	973.87	898.44	972.70	1061.04	1125.92	1090.09	1152.49	919.40	895.79	915.98	929.53	862.22	830.20	845.60	826.59
	pfk	6-phosphofructokinase	X276_RS03050	53.18	45.43	48.21	44.25	118.98	128.59	102.79	114.18	61.95	49.96	46.04	46.62	51.70	51.09	41.51	44.37	82.29	77.90	68.27	69.43	42.61	41.82	37.08	32.84
	fba	fructose bisphosphate aldolase	X276_RS15865	72.74	60.36	72.65	61.20	37.78	30.27	44.16	28.26	178.86	104.52	179.75	112.13	468.08	316.88	478.23	306.24	428.56	448.82	406.71	457.73	220.57	237.42	221.96	246.16
	gpm	2,3-bisphosphoglycerate-dependent phosphoglycerate mutase	X276_RS08645	24.47	29.70	23.31	26.40	24.97	31.02	30.38	26.60	30.49	25.48	27.80	25.26	102.62	43.03	96.43	39.94	274.11	290.36	249.49	295.66	302.06	364.92	294.67	321.23
	gpm	phosphoglycerate mutase family protein	X276_RS06675	51.93	48.67	51.42	58.69	61.39	74.84	59.62	82.11	66.45	64.21	78.63	66.92	68.86	68.78	77.62	72.68	65.50	63.99	72.74	79.37	61.30	53.34	57.57	58.43
	gpm	phosphoglycerate mutase	X276_RS09190	402.29	344.45	363.89	363.81	260.19	274.67	220.29	290.57	208.80	202.38	191.40	191.18	125.99	101.39	124.48	97.93	169.02	155.04	151.56	160.09	158.09	174.18	162.10	129.11
	pyk	pyruvate kinase	X276_RS02615	275.27	309.75	255.06	286.82	339.10	332.87	326.88	314.77	278.71	309.37	254.42	292.38	176.84	169.08	170.59	150.93	173.05	188.47	170.17	162.22	162.62	142.96	146.74	133.21
	pyk	pyruvate kinase	X276_RS07200	27.83	19.36	22.32	17.06	10.08	8.81	10.53	9.84	48.73	32.64	45.43	26.36	226.79	157.70	226.87	142.52	175.83	174.14	157.70	163.31	66.34	71.93	70.30	59.24
	pfo	pyruvate:ferredoxin (flavodoxin) oxidoreductase	X276_RS07470	48.16	55.40	51.59	55.51	14.14	15.83	13.78	16.63	19.62	17.20	19.59	17.15	154.62	190.07	152.46	190.33	369.48	389.26	383.77	381.10	127.17	130.08	131.74	137.09
	pfo	pyruvate:ferredoxin (flavodoxin) oxidoreductase	X276_RS09310	29.39	20.36	32.13	21.24	10.53	10.00	10.51	9.82	14.90	13.95	16.27	13.49	65.68	62.32	62.93	63.86	123.54	124.57	126.91	130.95	46.01	43.32	43.51	44.91
	ldh	L-lactate dehydrogenase	X276_RS14420	9.43	4.56	6.47	3.67	18.03	13.56	20.69	10.20	28.41	33.07	25.36	31.97	40.01	18.96	38.07	18.76	25.64	22.88	28.91	24.09	23.21	23.81	20.22	17.39
	ldh	L-lactate dehydrogenase	X276_RS21640	100.77	127.35	130.55	150.81	157.43	164.53	197.67	200.72	197.62	196.27	253.21	241.80	157.43	161.50	177.64	180.83	171.04	179.02	201.84	209.21	150.21	170.56	173.10	194.57
	ldh	L-lactate dehydrogenase	X276_RS26060	92.16	76.22	107.15	79.27	62.75	59.20	68.78	69.58	76.10	77.43	85.40	78.59	105.77	131.58	108.11	154.59	287.23	245.18	303.59	272.89	218.41	231.58	236.47	247.95
	ldh	lactate dehydrogenase	X276_RS07755	51.84	44.13	52.37	48.24	81.31	75.95	80.77	78.03	90.84	73.53	93.16	76.09	63.88	69.99	76.63	69.79	50.84	52.04	52.04	55.17	52.95	47.05	52.32	47.88
		pyruvate formate lyase-activating protein	X276_RS05055	792.86	762.33	723.07	725.81	241.86	279.93	222.61	243.09	329.83	328.72	279.55	286.49	153.36	194.43	130.13	165.59	93.94	93.52	83.09	90.19	126.69	93.11	114.96	79.82
	pfl	formate acetyltransferase (Pyruvate formate lyase 1)	X276_RS05050	1886.32	1923.55	1857.66	1943.58	848.11	757.06	836.97	757.65	692.01	669.43	685.12	641.34	166.82	340.56	160.50	334.69	171.65	121.12	171.57	123.15	230.89	121.43	222.19	120.57
	pfl	formate acetyltransferase (Pyruvate formate lyase 1)	X276_RS05060	275.53	241.24	288.65	246.60	309.20	274.01	313.64	280.36	422.18	468.34	423.84	469.92	345.87	319.86	339.39	331.67	193.82	186.30	188.55	185.81	262.49	214.53	257.80	202.69
	etfA	electron transfer flavoprotein subunit alpha/FixB family protein	X276_RS10245	848.99	1054.00	862.26	1042.46	1010.97	855.11	1035.23	863.78	985.47	912.90	978.11	943.11	1026.04	1297.10	964.26	1295.52	894.81	920.79	862.09	905.87	838.88	815.92	805.73	823.05
	etfA	electron transfer flavoprotein subunit alpha/FixB family protein	X276_RS01570	44.96	66.26	52.46	72.32	154.15	175.69	161.11	174.29	35.61	63.65	31.62	68.39	471.80	364.95	473.36	389.83	179.99	121.47	174.23	117.41	178.11	94.34	198.21	78.94
	etfA	electron transfer flavoprotein subunit alpha/FixB family protein	X276_RS15020	68.73	100.03	67.35	98.46	843.79	822.12	908.48	864.34	378.03	616.59	399.85	639.58	582.48	485.72	549.13	488.75	422.78	406.83	428.31	401.26	404.60	288.80	407.26	314.60
	etfB	electron transfer flavoprotein subunit beta/FixA family protein	X276_RS10240	917.01	1147.20	1092.47	1205.19	1144.52	914.45	1295.20	1068.08	1095.37	1003.49	1312.53	1119.62	1050.18	1406.60	1093.43	1637.65	964.78	1006.78	1075.60	1108.42	862.72	882.61	938.04	1007.59
	etfB	electron transfer flavoprotein subunit beta/FixA family protein	X276_RS01565	59.65	102.24	67.09	107.37	183.03	230.11	186.39	217.82	57.54	106.16	67.66	112.93	991.60	867.97	951.92	880.08	358.14	261.15	351.06	252.46	304.87	192.51	309.19	185.91
	etfB	electron transfer flavoprotein subunit beta/FixA family protein	X276_RS15025	63.19	102.15	66.25	99.15	733.30	759.72	721.99	747.79	374.13	599.82	371.33	598.07	743.17	727.52	686.97	687.87	460.24	452.95	444.40	428.65	410.18	316.05	396.40	294.85
	buk	butyrate kinase	X276_RS21310	13.89	11.91	14.10	10.45	9.65	8.93	9.71	8.96	12.22	11.95	14.58	13.02	185.55	56.44	179.28	59.19	63.60	49.78	70.71	59.46	32.78	33.05	33.29	29.49
	buk	butyrate kinase	X276_RS24350	2.84	3.16	3.56	3.26	1.91	2.13	3.54	2.74	3.52	4.50	4.51	3.30	50.00	29.31	49.91	27.89	32.87	34.89	33.14	36.32	8.04	10.53	11.01	10.61
	bdh	iron-containing alcohol dehydrogenase	X276_RS12410	211.33	241.70	199.16	248.64	413.70	397.75	387.15	377.58	596.35	632.17	517.44	589.77	299.47	334.43	294.52	291.93	160.33	173.58	151.68	159.25	114.03	124.51	109.80	116.98
	cro/cl	Cro/Cl family transcriptional regulator	X276_RS03110	356.94	345.06	353.65	346.12	523.96	595.31	531.34	565.21	367.42	389.83	357.00	390.40	330.73	333.33	324.15	343.82	315.21	310.86	332.06	317.89	221.82	233.11	217.06	235.01
Putative ferredoxin/hydrogenases/maturation/regulation protein
		ferredoxin	X276_RS00380	657.50	527.58	540.26	488.58	288.97	344.28	223.18	260.73	386.40	314.31	214.10	295.00	2847.14	1323.35	2317.31	1227.44	1229.59	1684.22	914.81	1704.42	460.39	603.66	467.95	657.63
		metal-binding protein of ferredoxin fold	X276_RS00760	240.68	201.82	186.39	200.35	187.39	233.65	168.32	215.26	215.14	222.08	167.88	162.43	191.91	174.49	197.05	135.46	129.38	130.93	128.68	128.30	111.99	141.50	102.87	90.37
		4Fe-4S dicluster domain-containing protein	X276_RS00765	5659.79	6408.97	4170.52	4143.53	2566.14	5196.05	2038.95	3846.60	2933.54	3593.23	2032.37	2871.70	2584.52	2134.20	1460.72	1654.16	867.29	1126.40	533.53	846.08	1155.67	1306.32	848.46	1155.36
		ferredoxin family protein	X276_RS22230	218.89	272.64	209.16	256.43	125.37	133.29	132.25	115.18	141.33	143.75	145.26	147.42	145.48	336.46	142.68	330.58	141.26	180.25	134.79	150.76	208.48	137.54	203.84	132.00
		4Fe-4S dicluster domain-containing protein	X276_RS01700	110.56	129.35	126.45	145.85	57.92	72.37	66.28	73.19	76.76	62.46	90.62	66.45	56.10	67.21	62.03	70.66	30.60	30.40	33.77	30.28	17.29	21.26	21.29	21.28
		hydrogenase	X276_RS03160	6.34	7.32	5.46	7.55	2.69	2.44	2.83	2.28	2.44	2.23	1.82	2.39	1.85	2.68	2.82	2.24	29.93	32.36	29.23	36.52	121.70	106.84	118.04	97.63
		hydrogenase	X276_RS03215	1.26	1.68	1.82	1.04	0.84	1.22	1.19	1.42	1.46	0.74	1.72	0.77	2.76	2.69	3.00	2.56	13.34	13.78	13.22	14.55	46.91	50.27	46.09	48.36
		4Fe-4S dicluster domain-containing protein	X276_RS03985	80.67	76.38	72.16	72.47	91.49	86.04	77.62	70.46	120.51	91.23	101.07	86.40	194.51	143.42	192.17	119.51	151.40	151.16	141.98	152.31	88.36	91.81	81.89	71.84
		4Fe-4S dicluster domain-containing protein	X276_RS08715	128.48	116.60	119.58	122.89	193.29	208.15	181.72	200.58	129.35	140.59	126.30	135.19	99.14	99.70	97.83	94.62	161.32	158.08	160.31	143.97	157.53	161.39	145.98	151.06
		4Fe-4S dicluster domain-containing protein	X276_RS09545	18.42	21.66	18.50	22.93	25.72	26.85	25.12	29.17	30.99	37.28	32.08	39.08	67.40	60.70	69.14	55.99	117.90	125.50	116.77	119.99	58.15	64.45	58.21	57.39
		4Fe-4S dicluster domain-containing protein	X276_RS15640	60.89	49.81	62.66	54.81	116.37	111.09	123.74	99.49	236.78	225.82	269.30	235.68	206.30	199.80	219.66	210.45	152.76	136.08	148.78	150.03	153.90	119.48	149.85	116.07
		4Fe-4S dicluster domain-containing protein	X276_RS19250	24.02	31.41	25.88	38.08	101.67	100.05	103.95	106.59	57.94	51.30	61.14	53.39	13.47	10.35	13.53	10.41	17.07	16.72	17.35	15.56	33.96	36.92	27.06	37.29
		4Fe-4S dicluster domain-containing protein	X276_RS20190	29.00	20.13	27.23	22.60	6.61	5.44	6.40	5.85	4.73	4.84	5.51	4.26	2.36	2.16	2.25	2.36	6.62	4.45	6.85	3.42	5.31	4.52	5.87	5.70
		4Fe-4S dicluster domain-containing protein	X276_RS21280	62.82	61.27	76.80	69.39	28.01	24.85	37.99	27.26	68.85	43.64	83.71	47.59	214.77	171.67	232.61	183.96	272.83	273.27	290.08	295.18	142.28	148.76	144.11	156.88
		4Fe-4S dicluster domain-containing protein	X276_RS21825	4.40	2.86	3.52	3.64	4.90	4.36	5.79	4.84	5.77	6.03	6.61	7.66	9.07	7.79	9.49	8.04	13.74	14.41	13.76	14.50	9.11	11.11	10.09	8.27
		4Fe-4S dicluster domain-containing protein	X276_RS23905	137.00	143.66	153.09	156.65	104.40	123.13	111.05	130.92	88.28	86.93	102.56	104.01	79.92	88.42	93.85	90.81	66.18	60.04	71.24	68.01	58.16	65.86	58.45	67.05
		4Fe-4S binding protein	X276_RS26190	31.87	29.88	31.14	28.42	30.13	29.96	27.35	26.33	30.15	26.36	35.96	28.57	37.10	28.00	38.78	28.02	100.15	89.65	112.44	98.22	133.54	141.78	129.09	145.10
		[FeFe] hydrogenase H-cluster radical SAM maturase HydE	X276_RS01535	176.69	143.74	163.11	134.85	166.81	147.16	146.99	129.75	190.71	154.15	169.92	152.22	356.29	264.84	329.38	240.08	226.61	213.76	198.19	194.36	156.18	126.96	147.35	106.11
		iron-only hydrogenase system regulator	X276_RS07250	16.14	13.65	20.84	13.35	3.04	1.47	4.58	4.53	25.42	13.32	32.25	14.36	201.24	129.76	215.21	139.26	119.54	115.42	133.83	158.63	57.67	63.48	66.73	58.25
		[FeFe] hydrogenase H-cluster maturation GTPase HydF	X276_RS17165	63.87	62.98	61.07	62.00	98.95	101.16	103.42	96.97	107.00	105.44	111.83	104.07	70.96	80.05	76.17	87.49	64.05	59.71	60.72	64.79	62.22	57.08	60.38	59.74
		hydrogenase accessory protein HypB	X276_RS19690	49.12	47.76	45.74	55.33	76.93	84.94	75.32	81.96	81.14	76.36	84.21	69.02	37.86	36.57	43.59	36.88	26.42	24.03	24.48	25.40	31.91	32.64	29.62	25.57
		[FeFe] hydrogenase H-cluster radical SAM maturase HydE	X276_RS23650	55.32	83.86	52.58	85.47	307.63	304.71	292.72	297.88	140.11	131.32	132.14	130.43	96.59	80.99	98.99	82.10	114.15	124.15	112.00	120.49	82.27	78.87	74.67	70.57
		iron-only hydrogenase system regulator	X276_RS23655	29.37	56.90	26.45	59.69	224.40	263.55	236.31	264.03	96.75	110.80	86.12	111.27	26.60	20.02	25.10	22.05	27.24	29.35	31.12	31.90	29.95	28.06	25.96	27.87

## Sheet: Differential_exp._analysis
Supplementary File 2a: Paralogs of some genes involved in glucose catabolism and hydrogen formation - Differential expression analysis
				T2 vs T1	T3 vs T2	T4 vs T3	T5 vs T4	T6 vs T5	T2 vs T1			T3 vs T2			T4 vs T3			T5 vs T4			T6 vs T5
	Gene	Putative physiological role	Locus tag	diff	diff	diff	diff	diff	baseMean	log2FoldChange	padj	baseMean	log2FoldChange	padj	baseMean	log2FoldChange	padj	baseMean	log2FoldChange	padj	baseMean	log2FoldChange	padj
Central metabolism related genes/paralogues of key enzymes
	pfk	ATP-dependent 6-phosphofructokinase	X276_RS04995	0	0	0	0	0	9221.373167	0.046059215	0.719379878	9221.373167	-0.10464459	0.419215148	9221.373167	0.014697172	0.903674734	9221.373167	-0.138472724	0.249996843	9221.373167	0.067705598	0.627588842
	pfk	6-phosphofructokinase	X276_RS03050	1	-1	0	1	-1	716.161153	0.962300891	2.76E-19	716.161153	-1.321757473	2.30E-35	716.161153	-0.338177037	0.002403685	716.161153	0.803621425	2.01E-13	716.161153	-0.759411409	6.47E-11
	fba	fructose bisphosphate aldolase	X276_RS15865	-1	1	1	0	-1	1669.169911	-1.246384292	1.92E-13	1669.169911	1.885001305	8.30E-30	1669.169911	1.229786164	1.58E-14	1669.169911	0.303111125	0.089580505	1669.169911	-0.720575986	2.61E-05
	gpm	2,3-bisphosphoglycerate-dependent phosphoglycerate mutase	X276_RS08645	0	0	1	1	0	789.534227	-0.205306486	0.411356616	789.534227	-0.1893927	0.482154572	789.534227	1.13307275	6.04E-08	789.534227	2.136357518	2.67E-26	789.534227	0.398699534	0.090257657
	gpm	phosphoglycerate mutase family protein	X276_RS06675	0	0	0	0	0	366.8237647	0.082897528	0.524304567	366.8237647	-0.154986928	0.225128397	366.8237647	-0.157165632	0.16215411	366.8237647	0.10551562	0.405898283	366.8237647	-0.093413055	0.52558287
	gpm	phosphoglycerate mutase	X276_RS09190	-1	-1	-1	1	0	1137.331218	-0.81393464	8.00E-24	1137.331218	-0.536988532	2.07E-10	1137.331218	-1.038451213	1.57E-35	1137.331218	0.640188819	1.75E-13	1137.331218	0.159335871	0.123759925
	pyk	pyruvate kinase	X276_RS02615	0	-1	-1	0	0	3151.92406	-0.103181718	0.338465064	3151.92406	-0.345244057	0.000528109	3151.92406	-0.991078174	1.45E-26	3151.92406	0.198506193	0.057754205	3151.92406	-0.057422416	0.656413849
	pyk	pyruvate kinase	X276_RS07200	-1	1	1	0	-1	711.7235071	-1.470116898	8.67E-17	711.7235071	1.827073908	5.67E-26	711.7235071	2.07670053	2.16E-42	711.7235071	-0.016024296	0.938517679	711.7235071	-1.13719879	6.70E-13
	pfo	pyruvate:ferredoxin (flavodoxin) oxidoreductase	X276_RS07470	-1	0	1	1	-1	3955.386574	-2.125278441	2.02E-82	3955.386574	0.142305025	0.308897344	3955.386574	3.016617063	3.37E-173	3955.386574	1.27990797	6.15E-34	3955.386574	-1.343570816	1.92E-36
	pfo	pyruvate:ferredoxin (flavodoxin) oxidoreductase	X276_RS09310	-1	0	1	1	-1	1476.925595	-1.648422166	4.72E-55	1476.925595	0.379505887	0.001200527	1476.925595	1.905494829	4.66E-81	1476.925595	1.129183168	1.17E-31	1476.925595	-1.319793982	6.50E-41
	ldh	L-lactate dehydrogenase	X276_RS14420	1	0	0	0	0	178.8038565	1.054735758	0.000150716	178.8038565	0.796533827	0.003805856	178.8038565	-0.27703338	0.303523271	178.8038565	-0.03628373	0.91590864	178.8038565	-0.073021539	0.845257726
	ldh	L-lactate dehydrogenase	X276_RS21640	0	0	-1	0	0	1561.505241	0.175626555	0.287138962	1561.505241	0.166261118	0.34469452	1561.505241	-0.610877156	2.57E-05	1561.505241	0.306275929	0.054048879	1561.505241	0.047544994	0.819606936
	ldh	L-lactate dehydrogenase	X276_RS26060	-1	0	0	1	0	1257.814483	-0.762787788	7.59E-08	1257.814483	0.148392547	0.391045418	1257.814483	0.445998642	0.001429329	1257.814483	1.27966774	3.13E-21	1257.814483	-0.055446608	0.77270434
	ldh	lactate dehydrogenase	X276_RS07755	1	0	-1	0	0	585.1499801	0.365669967	7.72E-06	585.1499801	-0.062950626	0.521309311	585.1499801	-0.471962711	5.76E-10	585.1499801	-0.273544366	0.001194682	585.1499801	0.12241626	0.24378352
		pyruvate formate lyase-activating protein	X276_RS05055	-1	0	-1	-1	0	2092.755893	-1.926289684	5.44E-48	2092.755893	0.172985068	0.286404531	2092.755893	-1.141899033	1.39E-17	2092.755893	-0.700289291	8.25E-07	2092.755893	0.386019526	0.014112914
	pfl	formate acetyltransferase (Pyruvate formate lyase 1)	X276_RS05050	-1	0	-1	0	0	15589.67459	-1.570836823	2.35E-10	15589.67459	-0.39162653	0.170429733	15589.67459	-1.615523986	3.70E-11	15589.67459	-0.658355637	0.012858745	15589.67459	0.425741857	0.145188193
	pfl	formate acetyltransferase (Pyruvate formate lyase 1)	X276_RS05060	0	1	-1	-1	1	6118.399932	-0.154344893	0.112064922	6118.399932	0.464973792	3.01E-07	6118.399932	-0.64031192	2.11E-13	6118.399932	-0.685221546	1.35E-14	6118.399932	0.500198792	6.56E-08
	etfA	electron transfer flavoprotein subunit alpha/FixB family protein	X276_RS10245	0	0	0	0	0	9006.283181	-0.340534831	0.013125974	9006.283181	-0.11998939	0.456542132	9006.283181	0.055077243	0.704451482	9006.283181	-0.225602065	0.118672366	9006.283181	0.063530261	0.722467265
	etfA	electron transfer flavoprotein subunit alpha/FixB family protein	X276_RS01570	1	-1	1	-1	0	1704.218992	1.165956753	4.09E-05	1704.218992	-1.85585715	3.57E-11	1704.218992	2.846547841	1.00E-25	1704.218992	-1.374763622	1.17E-06	1704.218992	0.071268937	0.860356764
	etfA	electron transfer flavoprotein subunit alpha/FixB family protein	X276_RS15020	1	-1	0	0	0	3897.405757	3.032510709	9.18E-61	3897.405757	-0.879935275	5.51E-06	3897.405757	-0.188889119	0.349261686	3897.405757	-0.201073688	0.359465065	3897.405757	-0.042092594	0.879404231
	etfB	electron transfer flavoprotein subunit beta/FixA family protein	X276_RS10240	0	0	0	0	0	8042.675298	-0.302531012	0.086889471	8042.675298	-0.107680713	0.605189222	8042.675298	-0.007850299	0.966814503	8042.675298	-0.194211422	0.300961046	8042.675298	0.021055319	0.93431234
	etfB	electron transfer flavoprotein subunit beta/FixA family protein	X276_RS01565	1	-1	1	-1	0	2075.639553	0.946875665	0.000141381	2075.639553	-1.366654605	2.92E-08	2075.639553	3.184060432	8.86E-42	2075.639553	-1.453263008	2.26E-09	2075.639553	-0.116064532	0.725436961
	etfB	electron transfer flavoprotein subunit beta/FixA family protein	X276_RS15025	1	-1	0	0	0	3302.945902	2.831212245	5.21E-51	3302.945902	-0.730587122	0.000267775	3302.945902	0.316252894	0.113056745	3302.945902	-0.533117918	0.008918787	3302.945902	-0.147983042	0.553612703
	buk	butyrate kinase	X276_RS21310	0	0	1	0	0	370.2545453	-0.75419508	0.009564961	370.2545453	0.33768037	0.311271979	370.2545453	2.96377115	3.36E-30	370.2545453	-0.807971013	0.003209478	370.2545453	-0.732383418	0.012251076
	buk	butyrate kinase	X276_RS24350	0	0	1	0	-1	139.3933231	-0.652396576	0.016465983	139.3933231	0.505404168	0.07691951	139.3933231	3.091628756	5.93E-55	139.3933231	-0.046715787	0.838594773	139.3933231	-1.590957888	2.30E-16
	bdh	iron-containing alcohol dehydrogenase	X276_RS12410	1	1	-1	-1	0	3225.115664	0.482372187	9.17E-06	3225.115664	0.43208292	9.16E-05	3225.115664	-1.157018498	6.12E-29	3225.115664	-0.782256695	3.35E-13	3225.115664	-0.281796637	0.021704682
	cro/cl	Cro/Cl family transcriptional regulator	X276_RS03110	1	-1	-1	0	-1	3620.743798	0.339584316	7.03E-06	3620.743798	-0.693511961	4.13E-21	3620.743798	-0.396230233	7.99E-08	3620.743798	0.075967743	0.385710035	3620.743798	-0.302370654	0.000195495
Putative ferredoxin/hydrogenases/maturation/regulation protein
		ferredoxin	X276_RS00380	-1	0	1	0	-1	1394.83926	-1.305280346	1.13E-07	1394.83926	-0.021556263	0.951530665	1394.83926	2.431837109	1.04E-24	1394.83926	-0.316869108	0.249967238	1394.83926	-1.145200754	6.22E-06
		metal-binding protein of ferredoxin fold	X276_RS00760	0	0	0	0	0	329.1933863	-0.362525816	0.009381901	329.1933863	-0.205819755	0.184792572	329.1933863	-0.361714824	0.007358559	329.1933863	-0.290966447	0.05087483	329.1933863	-0.018744158	0.934373794
		4Fe-4S dicluster domain-containing protein	X276_RS00765	0	0	0	-1	0	4387.566256	-0.910671396	0.001368705	4387.566256	-0.379254861	0.239272151	4387.566256	-0.770697943	0.005640093	4387.566256	-1.075699538	0.000165719	4387.566256	0.593613352	0.060115979
		ferredoxin family protein	X276_RS22230	-1	0	0	0	0	541.8650333	-1.246333578	1.31E-06	541.8650333	0.054620935	0.879565305	541.8650333	0.530225024	0.04162939	541.8650333	-0.53918364	0.050913729	541.8650333	0.351827087	0.253662339
		4Fe-4S dicluster domain-containing protein	X276_RS01700	-1	0	0	-1	0	952.2079236	-1.249671513	2.10E-22	952.2079236	-0.008895088	0.961982329	952.2079236	-0.419779304	0.001416016	952.2079236	-0.897570413	2.44E-11	952.2079236	-0.437981863	0.004971426
		hydrogenase	X276_RS03160	-1	0	0	1	1	327.3780854	-1.710913058	1.62E-19	327.3780854	-0.335782401	0.193508066	327.3780854	-0.145378206	0.531150629	327.3780854	3.905437523	1.34E-127	327.3780854	1.985141266	3.40E-66
		hydrogenase	X276_RS03215	0	0	1	1	1	143.8971162	-0.653092021	0.02513431	143.8971162	-0.074106192	0.855246074	143.8971162	0.990156201	1.89E-05	143.8971162	2.460352978	3.66E-61	143.8971162	1.99687794	8.74E-75
		4Fe-4S dicluster domain-containing protein	X276_RS03985	0	0	1	0	-1	744.37768	-0.209627447	0.110385451	744.37768	0.149680944	0.295289307	744.37768	0.478244445	4.24E-05	744.37768	0.026446933	0.864390306	744.37768	-0.648211195	1.92E-07
		4Fe-4S dicluster domain-containing protein	X276_RS08715	1	-1	-1	1	0	2619.666279	0.364273298	1.69E-07	2619.666279	-0.696608485	1.45E-24	2619.666279	-0.664094177	1.76E-22	2619.666279	0.814264799	7.95E-33	2619.666279	0.17080183	0.029642142
		4Fe-4S dicluster domain-containing protein	X276_RS09545	0	0	1	1	-1	649.253586	0.065914123	0.633000342	649.253586	0.247303554	0.047884416	649.253586	0.638114477	1.49E-09	649.253586	1.066054126	6.88E-26	649.253586	-0.822929839	1.00E-14
		4Fe-4S dicluster domain-containing protein	X276_RS15640	1	1	-1	-1	0	1153.850798	0.665469867	5.45E-12	1153.850798	0.962256803	5.78E-26	1153.850798	-0.428071704	1.89E-06	1153.850798	-0.368495493	0.000103432	1153.850798	0.064439742	0.603124265
		4Fe-4S dicluster domain-containing protein	X276_RS19250	1	-1	-1	1	1	326.4033175	1.465087435	3.19E-29	326.4033175	-1.021642933	2.97E-15	326.4033175	-2.436833485	2.86E-67	326.4033175	0.616169932	0.000147115	326.4033175	1.206448071	2.10E-15
		4Fe-4S dicluster domain-containing protein	X276_RS20190	-1	0	-1	1	0	119.3291675	-2.345253095	5.46E-49	119.3291675	-0.469133163	0.0189198	119.3291675	-1.308199082	5.04E-11	119.3291675	1.394549508	6.10E-12	119.3291675	0.166067552	0.506427967
		4Fe-4S dicluster domain-containing protein	X276_RS21280	-1	1	1	1	-1	1862.949423	-1.51584886	1.02E-22	1862.949423	0.897498478	1.83E-08	1862.949423	1.507248158	6.41E-24	1862.949423	0.640882473	4.07E-05	1862.949423	-0.743446872	2.75E-06
		4Fe-4S dicluster domain-containing protein	X276_RS21825	0	0	0	1	0	121.3007374	0.111976222	0.552522037	121.3007374	0.25435568	0.136421507	121.3007374	0.202149183	0.146297468	121.3007374	0.848548326	7.22E-12	121.3007374	-0.355025398	0.01532635
		4Fe-4S dicluster domain-containing protein	X276_RS23905	-1	-1	0	0	0	1169.006302	-0.652632438	4.69E-10	1169.006302	-0.436612931	6.71E-05	1169.006302	-0.332322575	0.001781679	1169.006302	-0.271792964	0.017669387	1169.006302	0.100996197	0.471019497
		4Fe-4S binding protein	X276_RS26190	-1	0	0	1	1	455.8916484	-0.410275321	0.000394017	455.8916484	-0.06243914	0.670897181	455.8916484	-0.079368749	0.503057652	455.8916484	1.733949395	5.16E-69	455.8916484	0.647354514	4.58E-11
		[FeFe] hydrogenase H-cluster radical SAM maturase HydE	X276_RS01535	0	0	1	0	-1	1762.189487	-0.382221177	0.00134987	1762.189487	0.031898566	0.842216048	1762.189487	0.612517244	5.82E-08	1762.189487	-0.36681792	0.002158912	1762.189487	-0.448494895	0.00028197
		iron-only hydrogenase system regulator	X276_RS07250	-1	1	1	0	-1	143.2052006	-2.667541962	9.67E-14	143.2052006	2.631992218	1.81E-13	143.2052006	2.788250746	2.64E-41	143.2052006	-0.232486832	0.291229525	143.2052006	-0.910292226	2.07E-05
		[FeFe] hydrogenase H-cluster maturation GTPase HydF	X276_RS17165	1	0	-1	0	0	907.9234728	0.357791194	3.88E-05	907.9234728	-0.042400705	0.69842029	907.9234728	-0.664128091	5.37E-16	907.9234728	-0.194588421	0.036246757	907.9234728	0.129928673	0.228645766
		hydrogenase accessory protein HypB	X276_RS19690	1	0	-1	-1	1	315.2783542	0.370721156	1.63E-05	315.2783542	-0.181403372	0.044984343	315.2783542	-1.224699143	2.32E-49	315.2783542	-0.478522913	2.91E-06	315.2783542	0.447062036	0.000179085
		[FeFe] hydrogenase H-cluster radical SAM maturase HydE	X276_RS23650	1	-1	-1	1	0	1747.148697	1.786137469	7.81E-42	1747.148697	-1.310251747	4.76E-23	1747.148697	-0.797330473	2.33E-09	1747.148697	0.536847075	0.000128977	1747.148697	-0.431611185	0.003777257
		iron-only hydrogenase system regulator	X276_RS23655	1	-1	-1	0	0	191.0267763	2.184455232	1.54E-26	191.0267763	-1.421372519	2.66E-12	191.0267763	-2.330197419	1.45E-27	191.0267763	0.48213025	0.058744321	191.0267763	0.096108308	0.779388742
