# Supplementary material for: Acidogenesis, solventogenesis, metabolic stress response and life cycle changes in Clostridium beijerinckii NRRL B-598 at the transcriptomic level
Source: Sci Rep. 2019 Feb 4;9:1371. doi: 10.1038/s41598-018-37679-0 (PMC6362236; doi:10.1038/s41598-018-37679-0)
Supplement: Supplementary file 4 — Dataset 3 [file 41598_2018_37679_MOESM4_ESM.xlsx]

## Sheet: RPKM
Acidogenesis, solventogenesis, metabolic stress response and life cycle changes in Clostridium beijerinckii NRRL B-598 at the transcriptomic level
Petra Patakova1*, Barbora Branska1, Karel Sedlar2, Maryna Vasylkivska1, Katerina Jureckova2, Jan Kolek1, Pavlina Koscova2, Ivo Provaznik2
1Department of Biotechnology, University of Chemistry and Technology Prague, Technicka 5, 166 28 Prague, Czech Republic.
2Department of Biomedical Engineering, Brno University of Technology, Technicka 12, 616 00 Brno, Czech Republic.
*corresponding author, e-mail:petra.patakova@vscht.cz
Supplementary File 3: Fatty acids formation genes - RPKM values
			T1				T2				T3				T4				T5				T6
Gene	Putative physiological role	Locus tag	B1	C1	D1	E1	B2	C2	D2	E2	B3	C3	D3	E3	B4	C4	D4	E4	B5	C5	D5	E5	B6	C6	D6	E6
marR	transcription regulator	X276_RS05355	176.76	115.12	164.16	119.78	155.97	146.21	158.30	147.90	343.25	232.68	356.14	241.41	356.50	376.02	374.34	411.23	201.06	191.23	198.56	192.97	166.14	169.87	165.07	147.61
fabH	β-ketoacyl-ACP synthase (III)	X276_RS05360	151.76	118.36	149.46	120.68	181.35	163.98	170.22	168.43	338.59	271.72	332.19	258.18	369.02	468.86	372.69	449.76	202.56	191.80	195.53	180.79	190.46	156.81	166.47	142.01
fabK	enoyl-ACP-reductase	X276_RS05365	352.59	388.00	387.79	389.17	373.84	364.85	391.04	383.66	520.73	506.57	560.46	541.04	545.77	914.42	497.78	963.10	376.54	386.66	372.47	382.77	341.81	295.55	357.46	314.11
fabD	malonyl-CoA-ACP transacylase	X276_RS05370	309.05	318.29	323.05	341.95	281.99	287.35	287.77	291.04	411.86	404.16	458.39	408.06	483.55	743.10	524.47	803.02	344.94	331.87	356.46	342.59	286.98	265.67	294.07	253.74
fabG	beta-ketoacyl ACP reductase	X276_RS05375	356.37	355.67	349.77	346.06	320.32	301.41	289.40	298.10	431.10	386.99	455.00	394.09	516.14	684.44	496.48	725.89	324.16	303.80	319.35	311.91	249.79	241.80	237.46	213.98
fabF	β-ketoacyl-ACP synthase	X276_RS05380	511.40	567.80	534.13	561.64	405.22	421.36	418.19	424.20	559.49	565.12	559.91	585.09	729.10	979.96	672.08	937.59	454.96	444.93	437.27	406.14	362.01	333.47	337.18	333.25
accB	acetyl-CoA carboxylase subunit B	X276_RS05385	348.06	393.67	331.77	366.21	278.15	298.89	278.28	279.50	354.63	330.14	358.94	340.37	366.81	522.69	349.02	530.62	274.73	297.88	305.51	303.03	249.64	279.03	243.79	262.04
fabZ	β-hydroxyacyl-ACP dehydratase	X276_RS05390	408.34	459.04	392.42	465.06	348.44	355.62	335.28	358.93	444.00	415.91	428.48	427.19	434.46	656.08	432.23	655.49	336.90	345.71	356.77	319.81	268.84	281.35	253.99	251.81
accC	acetyl-CoA carboxylase subunit C	X276_RS05395	373.78	406.60	378.72	420.80	311.91	327.35	312.87	340.81	383.99	402.16	380.88	406.18	431.56	663.31	433.65	666.84	355.71	362.96	353.58	357.76	286.12	283.36	284.80	281.07
accD	acetyl-CoA carboxylase subunit D	X276_RS05400	355.96	385.83	299.44	368.53	284.64	299.41	246.27	275.66	385.39	399.36	316.50	356.57	514.13	704.05	473.91	601.88	364.20	387.08	327.33	359.57	293.94	301.44	266.57	254.91
accA	acetyl-CoA carboxylase subunit A	X276_RS05405	259.14	297.15	268.46	326.36	207.71	239.25	211.18	241.39	287.85	311.57	304.71	315.58	430.51	635.06	447.41	638.55	318.61	340.55	340.69	352.00	244.71	269.35	243.04	252.39
acpP	acyl carrier protein	X276_RS06160	2999.50	2620.88	2610.19	2027.05	1613.73	2275.43	1332.51	1803.53	2383.70	2300.83	2008.92	1871.60	3758.27	3253.01	2942.04	2959.39	1964.45	2363.24	1725.93	2223.87	1533.90	1772.18	1302.56	1608.78
cfa	cyclopropane fatty acid synthase	X276_RS26510	681.59	773.40	625.59	734.27	1480.63	1507.86	1396.86	1398.62	814.96	660.48	767.52	637.03	480.31	234.87	469.16	221.61	617.51	678.68	579.74	625.31	397.92	422.42	375.21	358.39

## Sheet: Differential_exp._analysis
Supplementary File 3: Fatty acids formation genes - Differential expression analysis
			T2 vs T1	T3 vs T2	T4 vs T3	T5 vs T4	T6 vs T5	T2 vs T1			T3 vs T2			T4 vs T3			T5 vs T4			T6 vs T5
Gene	Putative physiological role	Locus tag	diff	diff	diff	diff	diff	baseMean	log2FoldChange	padj	baseMean	log2FoldChange	padj	baseMean	log2FoldChange	padj	baseMean	log2FoldChange	padj	baseMean	log2FoldChange	padj
marR	transcription regulator	X276_RS05355	0	1	0	-1	0	894.9972414	-0.234541624	0.094923827	894.9972414	0.800031417	5.90E-10	894.9972414	0.165116381	0.211088689	894.9972414	-0.817226706	1.30E-10	894.9972414	-0.084181532	0.624275673
fabH	β-ketoacyl-ACP synthase (III)	X276_RS05360	0	1	0	-1	0	2001.006154	0.025156118	0.863872868	2001.006154	0.666517523	1.01E-08	2001.006154	0.262365047	0.023626273	2001.006154	-0.974646027	7.07E-18	2001.006154	-0.045215531	0.7825868
fabK	enoyl-ACP-reductase	X276_RS05365	0	0	0	-1	0	3936.115492	-0.325757682	0.091783557	3936.115492	0.353997789	0.075967695	3936.115492	0.258481328	0.165104929	3936.115492	-0.825511369	5.84E-06	3936.115492	-0.025659002	0.926592958
fabD	malonyl-CoA-ACP transacylase	X276_RS05370	-1	0	0	-1	0	3279.64218	-0.492545093	0.000835846	3279.64218	0.412035041	0.00717826	3279.64218	0.399636586	0.00544635	3279.64218	-0.768482458	1.04E-07	3279.64218	-0.134095725	0.459840471
fabG	beta-ketoacyl ACP reductase	X276_RS05375	-1	0	0	-1	0	2535.618788	-0.540552597	1.09E-05	2535.618788	0.322091249	0.013646785	2535.618788	0.335122411	0.005778844	2535.618788	-0.816716332	1.27E-11	2535.618788	-0.229038217	0.107377573
fabF	β-ketoacyl-ACP synthase	X276_RS05380	-1	0	0	-1	0	5998.430817	-0.705299371	1.08E-08	5998.430817	0.307398666	0.021794764	5998.430817	0.339093312	0.006276834	5998.430817	-0.801196793	8.10E-11	5998.430817	-0.162812941	0.275202307
accB	acetyl-CoA carboxylase subunit B	X276_RS05385	-1	0	0	0	0	1602.717816	-0.667973969	3.12E-06	1602.717816	0.147672282	0.393935538	1602.717816	0.148867594	0.32046626	1602.717816	-0.456413847	0.002024052	1602.717816	-0.001128625	0.996251307
fabZ	β-hydroxyacyl-ACP dehydratase	X276_RS05390	-1	0	0	-1	0	1580.78346	-0.627347058	2.18E-05	1580.78346	0.1567594	0.374201883	1580.78346	0.139059561	0.370070539	1580.78346	-0.554238689	0.000223132	1580.78346	-0.174641347	0.331157419
accC	acetyl-CoA carboxylase subunit C	X276_RS05395	-1	0	0	0	0	4840.908076	-0.612906423	3.59E-05	4840.908076	0.14817624	0.405339854	4840.908076	0.274584848	0.066687935	4840.908076	-0.494410485	0.00112383	4840.908076	-0.143466797	0.433982014
accD	acetyl-CoA carboxylase subunit D	X276_RS05400	-1	0	0	-1	0	2934.392715	-0.675550156	1.81E-06	2934.392715	0.26339639	0.095063745	2934.392715	0.442357589	0.001580066	2934.392715	-0.543372776	0.000163954	2934.392715	-0.177321601	0.298466053
accA	acetyl-CoA carboxylase subunit A	X276_RS05405	-1	0	1	-1	0	2437.189403	-0.681336534	4.59E-06	2437.189403	0.304585365	0.062123888	2437.189403	0.610277952	2.63E-05	2437.189403	-0.543975386	0.000326153	2437.189403	-0.231000949	0.186010432
acpP	acyl carrier protein	X276_RS06160	-1	0	0	0	0	4788.988917	-0.86700369	1.79E-08	4788.988917	0.148934026	0.43043999	4788.988917	0.374703057	0.016088684	4788.988917	-0.500499268	0.001818412	4788.988917	-0.223272031	0.224942122
cfa	cyclopropane fatty acid synthase	X276_RS26510	1	-1	-1	1	0	7989.367539	0.714010029	3.75E-05	7989.367539	-1.149722923	1.55E-11	7989.367539	-1.270684572	2.55E-14	7989.367539	0.99396831	7.27E-09	7989.367539	-0.499320686	0.007470576

## Sheet: Putative_operon_organization
Supplementary File 3: Fatty acids formation genes - Putative operon organization
Gene	Putative physiological role	Locus tag
			Correlation matrix											Genome2D
			X276_RS05355	X276_RS05360	X276_RS05365	X276_RS05370	X276_RS05375	X276_RS05380	X276_RS05385	X276_RS05390	X276_RS05395	X276_RS05400	X276_RS05405
marR	transcription regulator	X276_RS05355	1.00	0.99	0.87	0.86	0.73	0.60	0.27	0.36	0.43	0.60	0.66	operon_0575
fabH	β-ketoacyl-ACP synthase (III)	X276_RS05360	0.99	1.00	0.85	0.83	0.70	0.55	0.20	0.30	0.36	0.54	0.62	operon_0575
fabK	enoyl-ACP-reductase	X276_RS05365	0.87	0.85	1.00	0.97	0.96	0.90	0.67	0.75	0.79	0.84	0.80	operon_0576
fabD	malonyl-CoA-ACP transacylase	X276_RS05370	0.86	0.83	0.97	1.00	0.96	0.90	0.67	0.72	0.81	0.92	0.92	operon_0576
fabG	beta-ketoacyl ACP reductase	X276_RS05375	0.73	0.70	0.96	0.96	1.00	0.98	0.82	0.88	0.92	0.93	0.85	operon_0577
fabF	β-ketoacyl-ACP synthase	X276_RS05380	0.60	0.55	0.90	0.90	0.98	1.00	0.92	0.95	0.98	0.95	0.84	operon_0577
accB	acetyl-CoA carboxylase subunit B	X276_RS05385	0.27	0.20	0.67	0.67	0.82	0.92	1.00	0.98	0.97	0.85	0.66	operon_0578
fabZ	β-hydroxyacyl-ACP dehydratase	X276_RS05390	0.36	0.30	0.75	0.72	0.88	0.95	0.98	1.00	0.98	0.85	0.66	operon_0578
accC	acetyl-CoA carboxylase subunit C	X276_RS05395	0.43	0.36	0.79	0.81	0.92	0.98	0.97	0.98	1.00	0.94	0.80	operon_0578
accD	acetyl-CoA carboxylase subunit D	X276_RS05400	0.60	0.54	0.84	0.92	0.93	0.95	0.85	0.85	0.94	1.00	0.96	operon_0578
accA	acetyl-CoA carboxylase subunit A	X276_RS05405	0.66	0.62	0.80	0.92	0.85	0.84	0.66	0.66	0.80	0.96	1.00	operon_0578
