# Supplementary material for: Acidogenesis, solventogenesis, metabolic stress response and life cycle changes in Clostridium beijerinckii NRRL B-598 at the transcriptomic level
Source: Sci Rep. 2019 Feb 4;9:1371. doi: 10.1038/s41598-018-37679-0 (PMC6362236; doi:10.1038/s41598-018-37679-0)
Supplement: Supplementary file 5 — Dataset 4 [file 41598_2018_37679_MOESM5_ESM.xlsx]

## Sheet: RPKM
Acidogenesis, solventogenesis, metabolic stress response and life cycle changes in Clostridium beijerinckii NRRL B-598 at the transcriptomic level
Petra Patakova1*, Barbora Branska1, Karel Sedlar2, Maryna Vasylkivska1, Katerina Jureckova2, Jan Kolek1, Pavlina Koscova2, Ivo Provaznik2
1Department of Biotechnology, University of Chemistry and Technology Prague, Technicka 5, 166 28 Prague, Czech Republic.
2Department of Biomedical Engineering, Brno University of Technology, Technicka 12, 616 00 Brno, Czech Republic.
*corresponding author, e-mail:petra.patakova@vscht.cz
Supplementary File 4: Heat shock protein genes - RPKM values
			T1				T2				T3				T4				T5				T6
Gene	Putative physiological role	Locus tag	B1	C1	D1	E1	B2	C2	D2	E2	B3	C3	D3	E3	B4	C4	D4	E4	B5	C5	D5	E5	B6	C6	D6	E6
hrcA	heat-inducible transcription repressor	X276_RS04255	204.58	190.36	190.15	190.32	319.68	305.31	300.48	288.47	220.54	184.62	202.21	178.99	194.96	137.10	187.54	136.92	451.49	525.37	432.58	506.42	752.89	1086.63	712.74	1038.31
grpE	heat shock protein GrpE	X276_RS04260	436.28	368.22	421.83	375.34	534.57	539.13	526.84	540.92	279.93	216.69	286.28	218.12	264.32	169.69	259.72	197.83	678.92	700.94	714.43	738.39	986.43	1275.08	968.18	1309.94
dnaK	molecular chaperone DnaK	X276_RS04265	1324.52	1343.41	1333.61	1312.74	2319.60	2182.77	2321.34	2182.23	563.59	499.17	566.42	495.18	399.45	319.83	374.80	331.93	1606.11	1545.02	1567.13	1504.63	2670.27	3218.77	2649.75	3299.35
dnaJ	molecular chaperone DnaJ	X276_RS04270	891.66	941.18	853.91	890.33	1603.19	1629.73	1543.50	1600.52	405.64	354.08	390.18	323.78	311.88	275.30	283.36	267.48	1049.07	1064.57	955.33	979.62	1442.12	1743.77	1338.81	1701.61
groES	chaperonin GroES	X276_RS01705	1465.01	1982.74	1807.44	2161.68	5631.38	6331.75	6402.74	7146.85	1813.12	1844.29	2217.19	2020.69	711.14	544.94	800.41	647.41	2218.73	2413.44	2504.68	2731.35	3680.63	4239.04	4184.05	4927.27
groEL	chaperonin GroEL	X276_RS01710	2461.99	2949.25	2683.44	3107.67	9041.47	9249.13	9491.03	9757.08	2412.07	2352.77	2522.10	2439.73	923.11	719.13	947.51	816.18	3098.69	3290.34	3128.73	3492.61	5101.84	5705.68	5069.83	5926.64
sigI	RNA polymerase sigma factor I	X276_RS09175	5056.73	3865.00	5317.24	4257.17	5116.53	5372.89	5334.86	5612.35	7410.86	6195.41	7880.63	6544.17	9946.79	6992.19	11535.96	7741.60	6841.92	7653.94	7154.99	8721.96	5793.19	7869.05	6105.15	7842.83
ctsR	transcriptional regulator CtsR	X276_RS00775	297.63	288.18	308.21	303.30	225.01	223.74	225.26	238.89	107.84	88.89	123.19	106.27	106.48	92.42	128.62	106.81	133.79	151.58	153.18	163.53	146.29	213.40	168.76	227.16
clpP	ATP-dependent Clp protease proteolytic subunit	X276_RS06980	846.95	763.87	851.48	769.63	998.49	983.17	1003.10	976.16	1081.23	1105.33	1163.70	1099.95	1235.81	1152.95	1265.43	1165.61	1163.94	1162.48	1251.56	1179.50	953.23	1027.25	1003.60	955.93
clpX	ATP-dependent Clp protease ATP-binding subunit	X276_RS06985	1336.47	1107.96	1226.00	1087.58	1337.10	1383.45	1193.81	1287.82	1633.73	1577.78	1436.33	1454.66	1956.94	1736.93	1846.36	1636.63	1874.67	1941.26	1686.64	1900.47	1572.59	1747.84	1459.26	1528.27
htpG	molecular chaperone HtpG	X276_RS22075	279.42	257.50	252.06	247.79	427.12	383.74	391.01	371.19	485.76	451.06	451.27	415.00	420.79	384.46	413.17	373.80	292.76	298.38	275.90	285.66	312.57	350.15	305.01	304.25
ibpA	molecular chaperone IbpA	X276_RS21890	1670.33	1839.06	1396.49	1953.35	8600.64	10843.61	7686.12	10228.97	2877.92	2696.91	2371.04	2527.83	742.85	425.60	770.47	396.06	1049.69	1075.98	957.57	1080.45	2269.70	2844.57	2121.23	2398.81
asp23	Asp23/Gls24 family envelope stress response protein	X276_RS08340	931.31	968.61	858.35	933.76	1215.66	1210.54	1203.01	1149.24	2316.25	1860.09	1857.29	1727.30	3267.34	3054.26	2860.35	2726.21	2253.18	2387.03	1932.75	2296.85	1186.54	1181.05	1123.99	1102.60
tig	trigger factor	X276_RS06975	1447.57	1054.16	1225.08	1034.18	1278.54	1216.83	1106.93	1095.06	1348.02	1143.37	1097.49	1024.57	1460.33	1227.54	1330.24	1118.75	1097.22	1011.47	947.08	947.59	912.05	744.65	781.86	635.81
cspA	cold-shock protein	X276_RS15265	904.21	634.73	886.74	691.22	738.88	747.48	826.15	799.68	1054.46	856.26	1125.82	879.30	1817.66	1416.77	2088.82	1470.67	1154.63	1163.87	1272.18	1321.84	675.19	636.06	717.09	624.87

## Sheet: Differential_exp._analysis
Supplementary File 4: Heat shock protein genes - Differential expression analysis
			T2 vs T1	T3 vs T2	T4 vs T3	T5 vs T4	T6 vs T5	T2 vs T1			T3 vs T2			T4 vs T3			T5 vs T4			T6 vs T5
Gene	Putative physiological role	Locus tag	diff	diff	diff	diff	diff	baseMean	log2FoldChange	padj	baseMean	log2FoldChange	padj	baseMean	log2FoldChange	padj	baseMean	log2FoldChange	padj	baseMean	log2FoldChange	padj
hrcA	heat-inducible transcription repressor	X276_RS04255	0	-1	-1	1	1	3600.288209	0.326549166	0.020227147	3600.288209	-0.769143613	1.20E-08	3600.288209	-0.483566632	0.000298633	3600.288209	1.693577686	6.63E-39	3600.288209	1.099455114	1.02E-16
grpE	heat shock protein GrpE	X276_RS04260	0	-1	0	1	1	3213.651078	0.101341393	0.478208947	3213.651078	-1.241978948	1.15E-24	3213.651078	-0.386956442	0.001883825	3213.651078	1.814877451	3.39E-52	3213.651078	0.873957288	1.24E-12
dnaK	molecular chaperone DnaK	X276_RS04265	1	-1	-1	1	1	26827.30795	0.440440589	1.16E-07	26827.30795	-2.225943611	2.73E-171	26827.30795	-0.794857243	1.14E-22	26827.30795	2.269030286	3.54E-177	26827.30795	1.120769216	1.69E-43
dnaJ	molecular chaperone DnaJ	X276_RS04270	1	-1	-1	1	1	10478.49353	0.511284834	9.04E-09	10478.49353	-2.255712499	1.69E-151	10478.49353	-0.589267331	2.62E-11	10478.49353	1.972368493	1.97E-115	10478.49353	0.812807251	3.83E-20
groES	chaperonin GroES	X276_RS01705	1	-1	-1	1	1	8053.531756	1.45532055	4.63E-26	8053.531756	-1.829211185	1.48E-40	8053.531756	-1.771778424	3.64E-38	8053.531756	2.013936864	1.13E-48	8053.531756	0.98096346	5.23E-12
groEL	chaperonin GroEL	X276_RS01710	1	-1	-1	1	1	63408.67028	1.419734409	3.29E-50	63408.67028	-2.086201271	2.26E-107	63408.67028	-1.73861815	6.56E-75	63408.67028	2.078808521	1.80E-106	63408.67028	0.936722676	6.35E-22
sigI	RNA polymerase sigma factor I	X276_RS09175	0	0	0	0	0	41029.38046	-0.10234162	0.52012951	41029.38046	0.244512272	0.110918427	41029.38046	0.142375506	0.32299901	41029.38046	-0.100847124	0.534815231	41029.38046	0.055314327	0.770119475
ctsR	transcriptional regulator CtsR	X276_RS00775	-1	-1	0	1	1	816.7904324	-0.712062531	1.65E-08	816.7904324	-1.242351155	1.47E-22	816.7904324	-0.189268007	0.165331776	816.7904324	0.611882526	3.69E-06	816.7904324	0.520533125	0.000147547
clpP	ATP-dependent Clp protease proteolytic subunit	X276_RS06980	0	0	0	0	0	5808.484789	-0.025495518	0.659839583	5808.484789	0.029590457	0.631542423	5808.484789	-0.105276615	0.030904049	5808.484789	0.122157049	0.016621829	5808.484789	-0.082994151	0.146352974
clpX	ATP-dependent Clp protease ATP-binding subunit	X276_RS06985	0	0	0	0	0	18305.98585	-0.189310523	0.014092835	18305.98585	0.092610661	0.287648708	18305.98585	0.012084127	0.885065151	18305.98585	0.187580591	0.016369288	18305.98585	-0.042152129	0.666424454
htpG	molecular chaperone HtpG	X276_RS22075	1	0	-1	-1	1	6296.248936	0.281557847	3.75E-06	6296.248936	0.056271255	0.444296345	6296.248936	-0.398697382	9.91E-12	6296.248936	-0.323908828	1.02E-07	6296.248936	0.330633205	1.23E-07
ibpA	molecular chaperone IbpA	X276_RS21890	1	-1	-1	1	1	12880.83549	2.116939767	1.21E-36	12880.83549	-1.970104495	9.88E-32	12880.83549	-2.40338854	4.32E-47	12880.83549	0.993346589	1.16E-08	12880.83549	1.399903699	4.48E-16
asp23	Asp23/Gls24 family envelope stress response protein	X276_RS08340	0	1	1	0	-1	5877.777727	0.049330635	0.633000342	5877.777727	0.556942644	1.36E-10	5877.777727	0.402377272	2.15E-06	5877.777727	-0.284214009	0.001500329	5877.777727	-0.760805304	1.22E-18
tig	trigger factor	X276_RS06975	0	0	0	0	0	13211.81688	-0.334447762	0.00194039	13211.81688	-0.168216359	0.159523457	13211.81688	-0.064742923	0.569953029	13211.81688	-0.215545017	0.057530094	13211.81688	-0.195336348	0.108529877
cspA	cold-shock protein	X276_RS15265	0	0	1	0	-1	1770.332226	-0.316728068	0.005004047	1770.332226	0.187808636	0.127164599	1770.332226	0.572963565	5.66E-08	1770.332226	-0.320181489	0.0043624	1770.332226	-0.699764477	3.10E-10

## Sheet: Putative_operon_organization
Supplementary File 4: Heat shock protein genes - Putative operon organization
Gene	Putative physiological role	LocusTag
			Correlation matrix				Genome2D
			X276_RS04255	X276_RS04260	X276_RS04265	X276_RS04270
hrcA	heat-inducible transcription repressor	X276_RS04255	1.00	0.97	0.81	0.65	operon_0444
grpE	heat shock protein GrpE	X276_RS04260	0.97	1.00	0.91	0.79	operon_0444
dnaK	molecular chaperone DnaK	X276_RS04265	0.81	0.91	1.00	0.97	operon_0444
dnaJ	molecular chaperone DnaJ	X276_RS04270	0.65	0.79	0.97	1.00	operon_0445
			Correlation matrix		Genome2D
			X276_RS01705	X276_RS01710
groES	chaperonin GroES	X276_RS01705	1.00	0.99	operon_0165
groEL	chaperonin GroEL	X276_RS01710	0.99	1.00	operon_0165
