# Supplementary material for: Acidogenesis, solventogenesis, metabolic stress response and life cycle changes in Clostridium beijerinckii NRRL B-598 at the transcriptomic level
Source: Sci Rep. 2019 Feb 4;9:1371. doi: 10.1038/s41598-018-37679-0 (PMC6362236; doi:10.1038/s41598-018-37679-0)
Supplement: Supplementary file 6 — Dataset 5 [file 41598_2018_37679_MOESM6_ESM.xlsx]

## Sheet: RPKM
Acidogenesis, solventogenesis, metabolic stress response and life cycle changes in Clostridium beijerinckii NRRL B-598 at the transcriptomic level
Petra Patakova1*, Barbora Branska1, Karel Sedlar2, Maryna Vasylkivska1, Katerina Jureckova2, Jan Kolek1, Pavlina Koscova2, Ivo Provaznik2
1Department of Biotechnology, University of Chemistry and Technology Prague, Technicka 5, 166 28 Prague, Czech Republic.
2Department of Biomedical Engineering, Brno University of Technology, Technicka 12, 616 00 Brno, Czech Republic.
*corresponding author, e-mail:petra.patakova@vscht.cz
Supplementary File 5: Motility/chemotaxis genes - RPKM values
			T1				T2				T3				T4				T5				T6
Gene	Putative physiological role	Locus tag	B1	C1	D1	E1	B2	C2	D2	E2	B3	C3	D3	E3	B4	C4	D4	E4	B5	C5	D5	E5	B6	C6	D6	E6
fliC	flagellin	X276_RS22920	477.58	459.84	441.99	438.00	373.57	440.70	350.05	416.48	380.51	421.71	341.99	402.62	189.93	170.35	190.45	152.04	198.97	188.48	180.56	165.01	187.51	157.21	173.78	147.06
	putative motility protein	X276_RS22925	518.01	457.03	609.31	472.32	392.99	420.02	440.06	488.93	386.03	399.93	500.83	429.16	169.81	137.45	184.47	176.94	159.90	157.73	188.84	153.65	144.45	108.49	168.46	125.26
fliC	flagellin	X276_RS22985	7287.23	7077.66	7214.09	6896.76	5033.99	5087.81	4905.61	4938.38	3824.93	4463.81	3736.27	4332.50	1818.60	1503.20	1775.58	1461.00	867.56	827.58	838.57	796.67	931.03	687.98	905.89	665.36
fliT	flagellar protein FliT	X276_RS22990	174.32	172.42	111.52	144.05	106.52	104.04	65.35	96.26	114.75	144.30	75.60	94.64	50.10	46.14	36.81	27.67	45.77	45.73	37.89	32.63	57.88	41.99	40.11	24.24
	hypothetical protein	X276_RS22995	199.33	187.84	202.53	191.90	141.58	146.82	151.97	158.40	149.23	181.43	156.05	181.90	55.18	66.28	55.35	66.74	69.82	58.53	64.82	64.17	76.22	57.19	75.49	53.58
fliS	flagellar export chaperone FliS	X276_RS23000	187.04	164.94	186.35	160.76	148.29	147.14	139.04	144.54	128.50	173.75	145.66	170.58	48.49	51.98	52.32	50.04	53.07	50.65	47.87	48.60	55.96	43.01	52.73	50.46
	hypothetical protein	X276_RS23005	194.60	163.55	152.72	159.61	154.76	166.67	131.37	157.71	142.09	177.45	117.79	155.55	55.93	51.90	54.14	60.80	52.12	52.02	51.53	48.04	61.81	52.06	53.23	48.60
	hypothetical protein	X276_RS23010	236.08	185.60	238.80	209.15	199.12	217.28	190.32	191.22	196.37	244.19	167.59	211.51	74.65	67.20	74.88	67.40	67.57	67.79	65.64	67.22	89.21	64.52	80.66	57.57
	carbon storage regulator	X276_RS23015	225.13	176.39	203.09	172.18	187.32	193.93	184.16	193.28	180.78	220.09	181.25	195.00	68.35	52.88	72.56	67.17	70.78	61.20	77.68	59.73	74.70	59.88	63.88	67.25
fliW	flagellar assembly protein FliW	X276_RS23020	161.04	141.17	124.11	120.66	125.33	129.74	105.93	120.93	124.95	154.20	113.79	120.60	39.74	38.34	48.75	31.64	33.37	33.70	31.28	27.42	42.51	39.77	30.72	31.82
	flagellar hook-associated protein 3	X276_RS23025	256.83	208.77	247.94	206.13	239.33	233.25	227.48	234.61	204.49	240.51	197.53	236.01	63.11	63.49	68.07	57.90	54.60	50.47	52.88	48.76	63.02	53.02	69.68	52.77
flgK	lagellar hook-associated protein FlgK	X276_RS23030	325.13	270.88	336.67	267.53	311.66	305.46	307.89	308.21	266.82	324.81	281.73	319.06	90.27	80.64	86.00	82.32	63.14	60.34	64.34	56.60	78.56	64.57	81.12	61.81
flgN	flagellar protein FlgN	X276_RS23035	299.72	230.12	227.49	223.50	207.07	212.05	187.58	181.98	220.59	212.89	179.81	190.55	92.36	58.72	82.38	56.00	43.97	38.98	40.04	37.04	55.33	35.47	46.20	31.56
flgM	flagellar biosynthesis anti-sigma factor FlgM	X276_RS23040	277.45	223.92	341.32	259.41	212.91	224.19	226.18	226.95	223.25	200.72	288.02	225.21	89.50	58.37	114.49	74.13	46.40	33.94	35.69	46.00	58.38	34.31	61.88	33.57
fliY	flagellar motor switch phosphatase FliY	X276_RS23055	556.14	589.49	594.74	616.19	588.95	551.75	616.93	593.50	461.48	570.97	517.77	573.37	259.35	320.34	268.06	348.64	319.67	292.47	331.92	296.37	382.47	370.48	403.88	378.99
fliM	flagellar motor switch protein FliM	X276_RS23060	610.19	607.91	610.71	621.81	698.14	649.89	674.04	656.49	554.48	639.70	551.02	654.68	323.55	373.87	307.61	379.48	445.38	406.62	431.11	404.76	509.20	478.10	485.98	450.92
cheW	chemotaxis protein CheW	X276_RS23065	585.45	615.28	538.63	611.62	660.48	639.70	548.42	597.19	530.42	649.81	528.76	588.15	294.41	350.14	309.85	338.45	434.25	381.23	456.68	420.41	503.03	527.89	514.21	496.68
cheY	response regulator	X276_RS23070	630.47	648.27	539.91	611.42	721.49	694.73	675.69	654.59	582.45	703.56	543.05	630.13	304.87	363.54	298.56	321.53	280.82	264.56	235.11	247.69	310.54	287.18	276.23	240.12
cheC	chemotaxis protein CHeC	X276_RS23075	511.77	494.58	471.37	490.85	571.86	578.98	538.57	537.01	466.09	561.12	429.79	529.98	256.93	296.31	241.12	264.41	228.05	203.27	194.19	195.51	248.75	234.84	222.71	212.87
cheA	chemotaxis protein CheA	X276_RS23080	318.41	317.36	314.49	321.03	353.97	365.39	344.21	368.10	290.14	348.10	307.45	339.48	120.69	143.92	119.15	156.78	119.81	111.49	118.97	113.37	151.24	143.71	143.57	131.95
cheR	glutamate O-methyltransferase, cheR	X276_RS23085	200.10	170.14	170.91	175.26	188.63	218.93	179.72	206.51	148.37	180.85	132.43	160.10	59.56	81.38	68.49	67.85	68.91	68.63	65.98	73.40	95.10	91.20	101.50	73.79
cheB	chemotaxis response regulator protein-glutamate methylesterase	X276_RS23090	190.14	161.71	204.40	172.70	201.02	223.07	220.90	234.72	140.87	170.76	154.87	191.53	56.89	70.29	60.43	79.85	59.96	60.33	65.76	70.45	78.82	76.20	81.88	83.19
cheW	chemotaxis protein CheW	X276_RS23095	215.69	183.95	255.18	194.71	244.12	260.38	263.19	276.35	174.26	211.07	213.23	250.57	98.91	108.41	104.56	113.33	84.35	85.79	81.93	92.03	105.66	108.60	112.49	116.29
cheW	chemotaxis protein CheW	X276_RS23100	166.25	143.47	153.88	148.56	163.83	177.41	147.60	172.36	128.99	152.32	120.14	148.77	86.70	80.78	83.04	75.51	67.28	74.04	72.56	65.01	88.67	82.03	74.09	77.72
spo0A	master sporulation regulator, repressor of chemotaxis/motility ?	X276_RS08400	1248.76	1040.25	1226.29	1056.30	2201.89	1997.02	2160.91	1977.01	1766.77	1621.37	1703.04	1594.99	2379.78	2384.68	2369.10	2505.27	1122.72	1119.54	1064.97	1140.91	902.28	938.24	908.67	903.79
flgC	flagellar basal body rod protein FlgG	X276_RS22790	240.87	170.18	219.49	163.16	173.90	177.36	159.79	163.68	193.86	198.40	178.04	195.61	112.60	85.04	106.08	90.08	70.49	63.56	68.95	61.26	86.53	81.42	81.98	68.79
flgC	flagellar basal body rod protein FlgG	X276_RS22795	203.37	126.68	188.21	132.95	149.11	157.52	150.05	146.20	169.84	155.94	157.19	152.89	87.82	72.16	93.22	74.69	56.03	45.36	62.65	51.79	78.86	56.00	69.96	48.97
fliA	sigma factor FliA/WhiG	X276_RS22805	120.64	85.77	114.20	80.45	110.03	126.47	101.39	110.01	101.40	112.82	87.03	100.26	55.23	60.62	48.53	48.36	61.60	51.00	51.36	49.32	68.01	55.32	57.82	60.01
pilZ	pilus biosynthesis protein PilZ	X276_RS22810	134.44	105.00	124.56	104.07	138.94	155.01	136.27	127.35	148.08	139.59	123.29	124.38	105.75	102.50	94.05	71.54	85.26	93.18	77.76	79.76	94.82	87.21	77.33	71.03
minD	MinD/ParA family protein	X276_RS22815	142.42	110.47	137.16	114.92	129.68	132.34	122.07	136.75	123.33	112.93	129.59	111.71	78.34	69.45	84.30	78.45	67.12	75.90	70.12	76.30	80.65	63.10	79.35	70.46
flhF	flagellar biosynthesis protein FlhF	X276_RS22820	108.07	68.45	98.56	70.24	54.79	61.32	47.77	65.25	43.64	38.82	43.29	37.43	21.90	18.91	22.15	18.13	20.70	17.44	19.80	19.43	29.20	24.04	30.20	21.31
flhA	flagellar biosynthesis protein FlhA	X276_RS22825	98.04	62.49	94.15	61.65	59.30	65.83	55.43	66.35	42.27	44.10	40.21	41.73	22.40	21.29	23.52	21.97	21.57	18.45	20.36	18.93	29.09	26.18	26.12	23.26
	fused FliR family export protein/FlhB family type III secretion system protein	X276_RS22830	117.63	68.96	109.47	69.03	63.71	76.96	60.34	75.47	52.15	55.12	49.75	51.10	30.43	25.05	33.44	26.30	26.90	25.10	26.18	24.59	34.02	30.67	32.01	28.29
fliQ	flagellar biosynthetic protein FliQ	X276_RS22835	199.69	144.98	137.06	139.49	144.51	161.63	112.29	127.20	103.08	119.10	82.02	106.31	48.73	59.11	44.32	37.77	52.75	56.12	42.30	44.36	55.10	73.71	49.13	57.80
fliP	flagellar biosynthetic protein FliP	X276_RS22840	209.94	158.90	220.24	182.18	149.06	165.70	155.66	187.42	124.32	134.45	131.52	145.38	61.00	59.30	62.72	71.69	80.37	67.39	81.69	75.44	87.02	88.65	97.55	82.22
	flagellar formation protein	X276_RS22845	126.54	112.44	86.05	108.80	96.10	122.14	72.88	98.20	77.42	84.74	53.58	71.14	44.14	45.03	38.85	39.29	64.48	53.26	53.35	46.46	64.05	71.77	57.15	51.34
fliL	flagellar basal body protein FliL	X276_RS22850	253.66	197.11	217.00	213.06	168.13	227.86	164.12	221.79	157.48	184.29	153.25	189.92	93.53	98.98	91.58	81.36	122.34	121.64	114.78	126.17	130.50	131.61	115.32	110.85
	endoflagellar protein	X276_RS22855	218.09	162.21	297.66	235.68	168.48	210.21	182.15	220.63	136.38	154.00	243.29	213.72	85.18	62.39	117.02	97.74	89.73	89.52	139.31	132.11	75.04	87.00	106.78	110.75
flgE	flagellar hook-basal body complex protein	X276_RS22860	337.61	299.52	401.59	326.02	293.76	332.12	326.45	361.81	228.11	279.99	269.12	316.02	72.28	83.75	71.33	88.13	85.12	73.68	91.25	74.59	111.53	92.23	107.39	107.86
	flagellar biosynthesis protein	X276_RS22865	148.04	133.23	138.56	127.11	186.96	199.28	168.92	185.09	160.49	191.36	143.40	175.27	56.81	53.89	55.48	60.51	61.21	59.07	64.29	47.63	72.90	61.94	71.13	67.01
flgD	flagellar basal body rod modification protein FlgD	X276_RS22870	214.49	208.56	207.92	205.47	266.58	283.97	257.92	293.10	209.40	248.04	210.32	243.44	70.65	71.60	78.77	77.85	79.73	68.88	73.62	75.48	96.55	99.83	92.40	90.69
	flagellar hook-length control protein FliK	X276_RS22875	263.97	273.70	209.13	246.54	306.07	328.70	255.55	285.75	224.83	247.83	185.79	219.42	69.86	75.74	67.54	64.27	76.59	74.93	65.62	66.14	96.80	103.40	82.33	85.05
fliJ	lagellar export protein FliJ	X276_RS22880	217.88	194.59	183.25	191.69	161.60	185.74	144.80	180.05	93.92	118.62	84.78	110.18	34.85	37.62	33.29	38.95	58.81	47.28	49.77	47.44	70.43	72.23	69.90	62.80
fliI	flagellar protein export ATPase FliI	X276_RS22885	256.31	221.44	245.61	218.79	227.69	240.08	213.37	233.64	172.02	191.17	169.20	183.19	89.72	85.33	88.98	89.27	99.96	91.89	90.03	93.36	141.48	148.61	141.57	138.08
	flagellar biosynthesis protein	X276_RS22890	335.92	314.94	343.82	302.74	286.20	302.67	288.54	314.09	167.12	210.83	188.07	207.48	86.33	84.90	84.81	84.00	233.15	216.44	235.15	216.12	320.45	320.88	307.06	331.60
fliG	lagellar motor switch protein FliG	X276_RS22895	292.52	256.47	265.20	243.52	244.05	252.19	230.87	246.25	144.42	176.57	143.20	175.83	82.28	77.75	76.96	75.79	235.95	224.52	228.12	203.45	303.23	298.88	274.07	289.62
fliF	flagellar basal body M-ring protein FliF	X276_RS22900	237.85	222.74	249.48	228.03	211.80	244.75	224.90	255.04	135.86	158.04	153.39	169.42	68.40	61.82	64.27	66.05	173.12	162.15	176.36	167.12	201.99	207.15	209.53	227.70
fliE	flagellar hook-basal body complex protein FliE	X276_RS22905	161.75	168.15	181.40	190.82	170.75	188.14	166.54	214.91	82.73	107.16	107.26	118.87	24.54	32.86	28.98	38.04	47.49	44.32	49.56	49.18	60.25	64.08	57.49	61.35
flgC	flagellar basal body rod protein FlgC	X276_RS22910	149.22	161.60	178.12	170.92	154.66	193.89	175.73	201.84	74.59	81.83	90.01	87.59	18.30	25.76	23.47	35.81	44.71	42.59	44.96	45.53	50.67	53.15	51.88	64.07
flgB	flagellar basal body rod protein FlgB	X276_RS22915	156.36	174.67	162.19	191.14	138.00	188.72	138.91	179.19	80.56	77.13	78.82	71.75	27.73	25.31	32.22	31.25	42.36	42.15	42.42	38.43	40.29	37.63	55.63	43.19
motB	MotB	X276_RS08190	163.45	165.37	157.74	164.93	139.18	171.62	141.54	182.06	119.15	121.96	111.24	131.75	87.19	60.36	88.35	62.16	65.08	67.27	63.14	67.20	55.47	55.24	52.88	54.51
	flagellar motor	X276_RS08195	127.42	141.29	122.38	143.30	124.11	160.09	113.02	143.84	90.09	101.16	79.38	102.56	66.85	52.23	64.71	50.63	54.89	59.11	51.67	55.77	43.90	51.71	37.71	48.71
cheV	chemotaxis protein cheV	X276_RS03845	232.92	184.26	212.36	195.91	212.44	244.89	195.67	240.36	219.08	236.90	196.41	221.01	88.16	78.64	84.56	76.50	62.72	57.68	52.08	60.05	83.82	78.39	67.60	77.34
	chemotaxis protein	X276_RS07100	39.52	33.94	39.48	35.76	56.66	69.24	63.82	61.16	53.66	36.60	48.30	38.92	30.38	30.49	33.67	29.76	37.83	30.24	33.11	31.23	34.44	28.17	34.47	24.74
	chemotaxis protein	X276_RS20315	80.80	93.32	75.32	83.17	124.77	138.83	119.97	132.99	102.51	76.33	93.62	75.20	108.62	84.69	108.00	82.21	83.68	79.89	84.10	80.74	73.72	55.08	64.00	57.36
cheW	chemotaxis protein cheW	X276_RS20320	65.14	53.97	70.93	56.60	109.66	123.64	104.14	114.04	92.65	64.08	97.19	65.85	94.52	71.62	90.23	72.75	66.26	71.69	66.46	72.21	61.79	54.18	47.99	51.57
motB	chemotaxis protein MotB	X276_RS25495	150.39	114.17	150.54	117.15	89.41	123.06	88.02	124.52	57.01	60.40	53.87	58.49	21.85	21.00	24.20	22.77	29.09	29.45	19.67	26.87	29.32	33.69	31.24	32.49
motA	flagellar motor protein MotA	X276_RS25500	159.18	120.55	186.38	142.32	96.63	130.02	102.16	143.28	52.27	49.09	61.59	61.94	24.89	23.58	27.94	23.85	30.84	32.85	40.09	31.60	42.72	38.43	48.57	46.12
	chemotaxis protein	X276_RS21895	54.18	81.81	53.51	81.84	73.42	59.75	72.47	58.28	88.06	65.36	83.35	61.89	71.76	78.03	75.03	73.15	71.55	40.18	67.64	40.58	71.84	41.17	72.08	34.37
mcp	methyl accepting chemotaxis protein	X276_RS01415	139.26	189.46	131.08	195.45	51.24	61.01	44.56	56.01	26.56	20.71	26.95	22.01	22.50	13.42	21.94	14.82	20.92	23.33	17.59	19.15	24.27	23.46	23.03	20.33
mcp	methyl accepting chemotaxis protein	X276_RS01815	21.12	29.15	24.24	26.20	20.71	25.68	21.51	26.54	30.35	22.18	33.92	23.49	54.62	43.92	53.83	42.95	64.85	58.02	65.90	61.73	43.05	46.62	43.90	49.94
mcp	methyl accepting chemotaxis protein	X276_RS03375	232.65	203.61	232.19	215.01	137.70	163.43	145.79	168.36	74.99	86.32	79.70	87.17	24.31	16.89	29.26	18.12	25.87	27.46	28.89	29.04	27.16	37.42	28.46	37.46
mcp	methyl accepting chemotaxis protein	X276_RS07715	56.01	51.58	59.02	56.80	47.05	52.62	48.58	55.53	28.85	30.00	31.81	30.15	15.94	14.85	16.50	16.44	16.86	14.87	16.78	15.41	19.72	16.87	19.11	19.31
mcp	methyl accepting chemotaxis protein	X276_RS09505	134.32	127.40	116.72	129.29	154.28	173.51	145.72	161.60	168.46	207.21	146.88	191.48	49.71	63.44	50.95	54.73	61.06	50.75	50.11	47.31	90.50	92.18	77.65	83.43
mcp	methyl accepting chemotaxis protein	X276_RS11040	190.52	99.46	176.63	100.97	94.98	104.89	93.84	101.19	79.07	65.96	77.39	65.62	87.38	70.41	89.45	65.29	79.55	77.31	81.76	77.34	72.16	75.28	73.26	71.94
mcp	methyl accepting chemotaxis protein	X276_RS14800	15.70	11.80	11.89	11.73	15.49	17.24	15.65	14.71	24.43	23.69	22.09	21.18	47.87	35.05	44.19	31.60	234.24	182.19	205.22	170.74	290.42	279.32	270.59	234.63
mcp	methyl accepting chemotaxis protein	X276_RS20245	80.99	76.05	76.23	79.08	104.42	83.38	106.05	82.69	102.38	83.45	103.06	85.46	79.30	94.65	92.05	84.80	80.51	63.88	83.08	67.82	191.87	98.24	186.76	90.71
mcp	methyl accepting chemotaxis protein	X276_RS20285	13.47	11.22	12.54	13.18	10.90	11.17	11.45	12.14	11.97	10.60	12.66	8.98	48.37	32.49	43.94	30.61	86.36	82.70	87.33	79.39	79.80	89.12	72.53	82.73
mcp	methyl accepting chemotaxis protein	X276_RS21340	128.14	135.93	128.80	142.47	168.64	177.76	160.93	182.83	184.88	210.90	187.12	208.62	114.99	113.38	122.95	114.82	69.10	70.64	69.68	70.79	79.19	85.88	77.81	83.97
mcp	methyl accepting chemotaxis protein	X276_RS04140	13.90	14.34	10.82	13.72	11.68	11.28	8.62	10.08	13.83	10.92	10.79	11.85	17.77	14.65	16.00	13.54	11.15	9.51	9.96	8.41	7.76	8.84	9.10	8.42
mcp	methyl accepting chemotaxis protein	X276_RS04480	16.11	15.73	18.28	16.70	11.15	16.46	11.83	17.75	7.77	7.40	8.61	7.54	11.15	7.11	11.95	8.83	15.02	11.10	14.16	14.00	11.92	10.69	12.48	11.51
mcp	methyl accepting chemotaxis protein	X276_RS04495	47.89	42.30	47.19	44.25	37.24	48.63	34.74	49.12	19.68	14.67	20.32	17.44	17.96	14.82	18.22	15.37	21.04	21.13	21.74	21.56	20.38	22.89	22.82	22.16
mcp	methyl accepting chemotaxis protein	X276_RS15915	64.16	47.64	63.70	49.06	44.39	58.22	47.81	59.45	60.33	65.44	61.99	64.22	35.91	29.57	35.56	28.35	33.93	31.80	34.29	33.85	39.17	43.16	38.99	38.67
mcp	methyl accepting chemotaxis protein	X276_RS16205	58.15	45.14	62.52	45.49	56.51	65.09	49.48	60.06	40.36	44.59	39.31	44.72	25.91	18.51	27.05	19.12	24.38	23.53	22.29	21.13	36.24	34.08	31.80	31.97
mcp	methyl accepting chemotaxis protein	X276_RS23360	44.49	44.38	38.82	45.22	69.07	74.27	67.80	68.03	97.03	87.49	94.72	83.75	164.84	157.82	171.89	158.78	115.46	104.52	106.64	108.86	78.26	74.83	76.49	67.53
mcp	methyl accepting chemotaxis protein	X276_RS24325	189.46	213.39	165.35	200.56	260.88	265.43	213.79	234.61	275.96	268.67	210.47	234.06	228.75	198.40	228.14	169.09	113.75	125.82	95.42	107.47	132.91	102.85	110.45	93.64
mcp	methyl accepting chemotaxis protein	X276_RS19210	71.90	71.57	78.48	70.63	55.93	61.31	54.27	60.17	48.83	52.66	50.02	50.83	74.76	58.20	72.69	55.71	92.17	91.38	89.89	92.76	61.16	56.02	60.32	60.20
mcp	methyl accepting chemotaxis protein	X276_RS22080	144.63	134.71	140.55	129.70	177.08	149.23	164.46	150.03	180.59	173.17	169.24	162.93	154.34	160.27	142.79	149.56	87.53	81.46	81.23	73.65	75.48	62.97	68.49	57.92
mcp	methyl accepting chemotaxis protein	X276_RS08450	6.86	5.82	7.24	6.47	8.14	8.04	7.46	8.02	10.37	12.08	12.61	11.78	22.12	14.81	22.81	17.82	41.48	35.79	45.24	41.27	45.69	44.47	53.52	51.72
mcp	methyl accepting chemotaxis protein	X276_RS26845	32.91	56.47	34.63	59.53	18.61	14.64	16.44	14.70	162.12	156.30	171.53	162.50	22.18	16.38	21.11	15.98	24.03	20.07	22.82	20.16	20.35	21.70	23.75	20.26
mcp	methyl accepting chemotaxis protein	X276_RS24915	164.27	182.73	160.64	181.08	199.45	238.88	191.19	240.44	174.81	195.54	175.76	204.06	73.35	65.14	71.93	62.70	67.89	69.17	73.69	67.61	81.36	76.55	83.02	75.16
mcp	methyl accepting chemotaxis protein	X276_RS25290	124.08	143.48	135.71	155.73	125.31	142.44	128.03	158.25	106.47	117.07	119.23	123.24	88.71	70.42	90.62	81.83	63.43	64.73	67.59	60.50	54.90	53.96	57.53	61.99

## Sheet: Differential_exp._analysis
Supplementary File 5: Motility/chemotaxis genes - Differential expression analysis
			T2 vs T1	T3 vs T2	T4 vs T3	T5 vs T4	T6 vs T5	T2 vs T1			T3 vs T2			T4 vs T3			T5 vs T4			T6 vs T5
Gene	Putative physiological role	Locus tag	diff	diff	diff	diff	diff	baseMean	log2FoldChange	padj	baseMean	log2FoldChange	padj	baseMean	log2FoldChange	padj	baseMean	log2FoldChange	padj	baseMean	log2FoldChange	padj
fliC	flagellin	X276_RS22920	-1	0	-1	0	0	2391.823329	-0.523160659	6.19E-08	2391.823329	-0.164252751	0.135016069	2391.823329	-1.365547756	9.82E-48	2391.823329	0.205813731	0.054430497	2391.823329	0.047228582	0.729443051
	putative motility protein	X276_RS22925	-1	0	-1	0	0	558.5257222	-0.556462838	6.42E-06	558.5257222	-0.16152783	0.262812708	558.5257222	-1.576840381	2.57E-38	558.5257222	0.121250134	0.43257422	558.5257222	-0.083604074	0.648977703
fliC	flagellin	X276_RS22985	-1	-1	-1	-1	0	40972.98075	-0.832679031	8.57E-17	40972.98075	-0.419908898	6.16E-05	40972.98075	-1.548865711	3.86E-56	40972.98075	-0.832669646	1.30E-16	40972.98075	0.123774059	0.319444776
fliT	flagellar protein FliT	X276_RS22990	-1	0	-1	0	0	270.5885185	-1.018507213	2.39E-05	270.5885185	0.073438403	0.821901427	270.5885185	-1.64606366	3.70E-12	270.5885185	0.162565796	0.587307137	270.5885185	0.203322963	0.531265117
	hypothetical protein	X276_RS22995	-1	0	-1	0	0	2219.410489	-0.704317572	3.02E-08	2219.410489	0.027354178	0.87848229	2219.410489	-1.677705511	7.14E-42	2219.410489	0.214845748	0.133833581	2219.410489	0.214964418	0.160891396
fliS	flagellar export chaperone FliS	X276_RS23000	-1	0	-1	0	0	389.0044327	-0.589857514	3.29E-07	389.0044327	-0.041602633	0.786689467	389.0044327	-1.836723509	3.61E-55	389.0044327	0.131937915	0.388425072	389.0044327	0.199441069	0.230656305
	hypothetical protein	X276_RS23005	-1	0	-1	0	0	296.0641328	-0.454904456	0.000743986	296.0641328	-0.177530685	0.252281181	296.0641328	-1.639667224	1.68E-34	296.0641328	0.012387282	0.951872131	296.0641328	0.279815134	0.128917147
	hypothetical protein	X276_RS23010	-1	0	-1	0	0	526.8391213	-0.440033992	0.000483538	526.8391213	-0.094193852	0.543607268	526.8391213	-1.75478088	3.26E-46	526.8391213	0.06017098	0.719244368	526.8391213	0.309647124	0.049440414
	carbon storage regulator	X276_RS23015	0	0	-1	0	0	279.395871	-0.353724573	0.002213679	279.395871	-0.103265556	0.455634565	279.395871	-1.787189559	1.65E-53	279.395871	0.181871821	0.223721632	279.395871	0.174147316	0.314557543
fliW	flagellar assembly protein FliW	X276_RS23020	-1	0	-1	0	0	343.028439	-0.502384409	0.000202421	343.028439	-0.045172222	0.79947413	343.028439	-1.922457111	1.92E-46	343.028439	-0.184287705	0.289635882	343.028439	0.393213192	0.029572075
	flagellar hook-associated protein 3	X276_RS23025	0	0	-1	0	1	2022.664053	-0.29339907	0.004269407	2022.664053	-0.222034745	0.041789831	2022.664053	-2.025730252	1.62E-96	2022.664053	-0.145424448	0.217428161	2022.664053	0.391442254	0.000584168
flgK	lagellar hook-associated protein FlgK	X276_RS23030	0	0	-1	0	1	3666.486067	-0.27702825	0.00738396	3666.486067	-0.18107614	0.106469165	3666.486067	-2.039837071	5.24E-99	3666.486067	-0.331326474	0.001984951	3666.486067	0.413904586	0.000170278
flgN	flagellar protein FlgN	X276_RS23035	-1	0	-1	-1	0	547.2308651	-0.632655777	9.85E-06	547.2308651	-0.11042666	0.535882073	547.2308651	-1.693383305	1.82E-33	547.2308651	-0.707992541	8.49E-06	547.2308651	0.262677946	0.183743387
flgM	flagellar biosynthesis anti-sigma factor FlgM	X276_RS23040	-1	0	-1	-1	0	415.5286828	-0.622860626	0.000463013	415.5286828	-0.067820342	0.768284324	415.5286828	-1.696440325	6.89E-23	415.5286828	-0.911829465	2.61E-06	415.5286828	0.411721115	0.077008083
fliY	flagellar motor switch phosphatase FliY	X276_RS23055	0	0	-1	0	1	5297.606786	-0.324695588	0.012471351	5297.606786	-0.279651495	0.040412265	5297.606786	-1.044383972	6.64E-18	5297.606786	0.182803853	0.191971512	5297.606786	0.498021327	0.000158287
fliM	flagellar motor switch protein FliM	X276_RS23060	0	0	-1	1	1	5030.630545	-0.192465018	0.093175099	5030.630545	-0.291317676	0.01066083	5030.630545	-1.012157599	1.28E-22	5030.630545	0.419009807	0.000138067	5030.630545	0.377549633	0.000939295
cheW	chemotaxis protein CheW	X276_RS23065	0	0	-1	1	1	1958.316146	-0.266221572	0.023142076	1958.316146	-0.223751555	0.071059838	1958.316146	-1.051341352	4.12E-22	1958.316146	0.525709844	4.46E-06	1958.316146	0.460489775	0.00010387
cheY	response regulator	X276_RS23070	0	0	-1	0	0	1616.076383	-0.146571184	0.265814354	1616.076383	-0.292390939	0.02247917	1616.076383	-1.154940493	1.26E-23	1616.076383	-0.186323832	0.166299629	1616.076383	0.302245988	0.026873548
cheC	chemotaxis protein CHeC	X276_RS23075	0	0	-1	0	0	2196.106275	-0.143545188	0.240689989	2196.106275	-0.296323275	0.012287997	2196.106275	-1.130601902	5.95E-26	2196.106275	-0.228962571	0.060023601	2196.106275	0.350254077	0.004433282
cheA	chemotaxis protein CheA	X276_RS23080	0	0	-1	0	1	4689.610185	-0.150329899	0.222620591	4689.610185	-0.288199134	0.016329024	4689.610185	-1.466228047	4.21E-42	4689.610185	-0.089440618	0.504053393	4689.610185	0.487352893	3.75E-05
cheR	glutamate O-methyltransferase, cheR	X276_RS23085	0	-1	-1	0	1	958.7456306	-0.172739887	0.209541427	958.7456306	-0.484535453	0.000181757	958.7456306	-1.391529768	1.06E-29	958.7456306	0.139200795	0.353612982	958.7456306	0.572286625	3.04E-05
cheB	chemotaxis response regulator protein-glutamate methylesterase	X276_RS23090	0	-1	-1	0	1	1414.175626	-0.046664801	0.779654717	1414.175626	-0.548970323	9.98E-05	1414.175626	-1.520094145	6.11E-30	1414.175626	0.072485903	0.674687121	1414.175626	0.510733748	0.000702269
cheW	chemotaxis protein CheW	X276_RS23095	0	-1	-1	0	1	785.5505296	-0.018537389	0.906793047	785.5505296	-0.431491722	0.000907462	785.5505296	-1.22114088	1.55E-23	785.5505296	-0.167521038	0.255782852	785.5505296	0.554868875	6.50E-05
cheW	chemotaxis protein CheW	X276_RS23100	0	-1	-1	0	1	501.9769705	-0.206777375	0.047226715	501.9769705	-0.402728271	7.93E-05	501.9769705	-0.977860921	2.29E-23	501.9769705	-0.083432754	0.512249135	501.9769705	0.400986727	0.000771672
spo0A	master sporulation regulator, repressor of chemotaxis/motility ?	X276_RS08400	1	-1	1	-1	0	11744.1723	0.55044549	2.23E-17	11744.1723	-0.458997049	2.82E-12	11744.1723	0.312506209	1.48E-06	11744.1723	-0.978161382	5.74E-53	11744.1723	-0.094891697	0.232726787
flgC	flagellar basal body rod protein FlgG	X276_RS22790	-1	0	-1	-1	1	1002.628617	-0.548101019	1.55E-07	1002.628617	0.046308682	0.734111764	1002.628617	-1.183205415	3.14E-31	1002.628617	-0.43265388	0.000119667	1002.628617	0.458407306	0.000117622
flgC	flagellar basal body rod protein FlgG	X276_RS22795	0	0	-1	0	0	841.0292198	-0.42301956	0.002267741	841.0292198	-0.062426293	0.721910813	841.0292198	-1.177672531	3.55E-19	841.0292198	-0.461355298	0.001477204	841.0292198	0.425358507	0.006332394
fliA	sigma factor FliA/WhiG	X276_RS22805	0	0	-1	0	0	563.8855933	-0.154629743	0.300873498	563.8855933	-0.292562901	0.046456251	563.8855933	-1.141531421	3.94E-18	563.8855933	0.150338128	0.347003611	563.8855933	0.362195333	0.020697302
pilZ	pilus biosynthesis protein PilZ	X276_RS22810	0	0	-1	0	0	661.8359236	-0.062957855	0.637121793	661.8359236	-0.197687116	0.119493768	661.8359236	-0.741235086	1.72E-11	661.8359236	-0.007537396	0.961896542	661.8359236	0.164326706	0.247389627
minD	MinD/ParA family protein	X276_RS22815	0	0	-1	0	0	828.5555226	-0.271957896	0.001245995	828.5555226	-0.266801151	0.002157564	828.5555226	-0.838667489	3.18E-25	828.5555226	0.036788791	0.733276626	828.5555226	0.211569339	0.036460358
flhF	flagellar biosynthesis protein FlhF	X276_RS22820	-1	-1	-1	0	1	569.479791	-0.904567386	4.45E-13	569.479791	-0.630273657	1.53E-06	569.479791	-1.226919479	1.43E-21	569.479791	0.073811761	0.663072825	569.479791	0.625111622	2.04E-05
flhA	flagellar biosynthesis protein FlhA	X276_RS22825	-1	-1	-1	0	1	869.6645153	-0.669181933	2.19E-08	869.6645153	-0.689251968	1.66E-08	869.6645153	-1.139574182	2.01E-21	869.6645153	-0.02557178	0.880849953	869.6645153	0.587352891	1.34E-05
	fused FliR family export protein/FlhB family type III secretion system protein	X276_RS22830	-1	-1	-1	0	0	914.4788974	-0.711800669	1.70E-07	914.4788974	-0.545364129	0.000115591	914.4788974	-1.077683588	1.34E-15	914.4788974	-0.020393548	0.914534233	914.4788974	0.469597425	0.002322661
fliQ	flagellar biosynthetic protein FliQ	X276_RS22835	0	0	-1	0	0	246.6528138	-0.503827937	0.004110831	246.6528138	-0.545948308	0.002670851	246.6528138	-1.345783195	9.12E-15	246.6528138	0.201782428	0.347003611	246.6528138	0.450779497	0.034796437
fliP	flagellar biosynthetic protein FliP	X276_RS22840	-1	-1	-1	1	0	926.7588673	-0.544950504	9.08E-07	926.7588673	-0.432023114	0.000178907	926.7588673	-1.294098837	4.71E-32	926.7588673	0.399476715	0.000895702	926.7588673	0.409689025	0.001058396
	flagellar formation protein	X276_RS22845	0	0	-1	0	0	284.4745711	-0.477500248	0.005803318	284.4745711	-0.576035266	0.001188551	284.4745711	-1.008502799	2.86E-09	284.4745711	0.530026929	0.004006284	284.4745711	0.351985252	0.085290438
fliL	flagellar basal body protein FliL	X276_RS22850	-1	0	-1	1	0	738.6817856	-0.490392062	5.90E-05	738.6817856	-0.324422507	0.012558565	738.6817856	-1.132821808	1.95E-21	738.6817856	0.551042428	1.42E-05	738.6817856	0.199515593	0.180040685
	endoflagellar protein	X276_RS22855	0	0	-1	0	0	284.8210156	-0.538510902	0.021092863	284.8210156	-0.202486341	0.460714714	284.8210156	-1.266847512	1.09E-08	284.8210156	0.451225081	0.069768663	284.8210156	-0.053715261	0.874620512
flgE	flagellar hook-basal body complex protein	X276_RS22860	0	0	-1	0	1	2203.513572	-0.372047297	0.008210558	2203.513572	-0.395917031	0.006069256	2203.513572	-2.014752395	1.42E-52	2203.513572	0.176537094	0.263583574	2203.513572	0.557537602	0.00015212
	flagellar biosynthesis protein	X276_RS22865	0	0	-1	0	0	435.6393779	0.118811863	0.346224866	435.6393779	-0.278923879	0.020312351	435.6393779	-1.791851041	3.69E-57	435.6393779	0.183678143	0.1887531	435.6393779	0.415615986	0.002848469
flgD	flagellar basal body rod modification protein FlgD	X276_RS22870	0	-1	-1	0	1	1548.860608	0.075802968	0.461710382	1548.860608	-0.40693435	7.55E-06	1548.860608	-1.83463724	5.18E-97	1548.860608	0.137482546	0.196349847	1548.860608	0.537796952	4.76E-08
	flagellar hook-length control protein FliK	X276_RS22875	0	-1	-1	0	1	2217.226711	-0.081192724	0.575474946	2217.226711	-0.555241887	9.85E-06	2217.226711	-1.885695296	8.66E-56	2217.226711	0.17193318	0.228368432	2217.226711	0.563255606	2.16E-05
fliJ	lagellar export protein FliJ	X276_RS22880	-1	-1	-1	1	1	461.3289885	-0.549258431	1.42E-05	461.3289885	-0.855586666	2.05E-11	461.3289885	-1.726612737	2.67E-39	461.3289885	0.647726524	7.68E-06	461.3289885	0.617170259	3.07E-05
fliI	flagellar protein export ATPase FliI	X276_RS22885	-1	-1	-1	0	1	2092.367432	-0.360735274	3.75E-07	2092.367432	-0.490544023	5.27E-12	2092.367432	-1.241375187	2.64E-70	2092.367432	0.229782566	0.00327823	2092.367432	0.78977062	1.16E-26
	flagellar biosynthesis protein	X276_RS22890	-1	-1	-1	1	1	1862.131522	-0.442553566	6.98E-07	1862.131522	-0.757739709	1.19E-17	1862.131522	-1.410496328	1.39E-56	1862.131522	1.547802469	1.02E-67	1862.131522	0.696330938	1.10E-14
fliG	lagellar motor switch protein FliG	X276_RS22895	-1	-1	-1	1	1	2085.512999	-0.439319279	3.93E-06	2085.512999	-0.73787171	5.56E-15	2085.512999	-1.258894564	4.77E-41	2085.512999	1.654001419	3.35E-70	2085.512999	0.57522431	2.69E-09
fliF	flagellar basal body M-ring protein FliF	X276_RS22900	-1	-1	-1	1	1	2747.015274	-0.322625707	0.000622578	2747.015274	-0.736083502	9.34E-16	2747.015274	-1.46685695	1.01E-58	2747.015274	1.5218292	8.37E-63	2747.015274	0.509428735	8.99E-08
fliE	flagellar hook-basal body complex protein FliE	X276_RS22905	0	-1	-1	1	0	323.6906611	-0.244407137	0.116624985	323.6906611	-0.970430618	3.49E-11	323.6906611	-1.979137728	8.51E-38	323.6906611	0.771984801	5.74E-06	323.6906611	0.544502639	0.002307273
flgC	flagellar basal body rod protein FlgC	X276_RS22910	0	-1	-1	1	0	383.244818	-0.183899023	0.287905699	383.244818	-1.259068993	6.77E-16	383.244818	-1.927120406	6.34E-32	383.244818	0.938350048	1.06E-07	383.244818	0.492275727	0.009231149
flgB	flagellar basal body rod protein FlgB	X276_RS22915	0	-1	-1	1	0	360.964236	-0.406619124	0.00118479	360.964236	-1.20580545	2.71E-22	360.964236	-1.623999923	7.14E-34	360.964236	0.648450586	1.26E-05	360.964236	0.272406032	0.115368512
motB	MotB	X276_RS08190	0	-1	-1	0	0	788.6967649	-0.360986238	0.001435726	788.6967649	-0.524981096	3.60E-06	788.6967649	-0.923805307	3.36E-17	788.6967649	-0.040405839	0.783075396	788.6967649	-0.07933436	0.617942706
	flagellar motor	X276_RS08195	0	-1	-1	0	0	662.8899445	-0.30710428	0.027217368	662.8899445	-0.668784669	7.59E-07	662.8899445	-0.897207753	1.02E-11	662.8899445	0.060617213	0.72393878	662.8899445	-0.093574019	0.617579213
cheV	chemotaxis protein cheV	X276_RS03845	0	0	-1	-1	1	1274.035427	-0.203838708	0.04014532	1274.035427	-0.167442036	0.113829216	1274.035427	-1.637403648	8.66E-71	1274.035427	-0.351490728	0.00074941	1274.035427	0.589572156	2.59E-08
	chemotaxis protein	X276_RS07100	1	-1	-1	0	0	313.6675336	0.437387365	6.50E-05	313.6675336	-0.638471872	3.13E-09	313.6675336	-0.7349479	8.63E-12	313.6675336	0.241735088	0.049099457	313.6675336	0.06361144	0.695704072
	chemotaxis protein	X276_RS20315	0	-1	0	0	0	714.4089742	0.310225947	0.004416571	714.4089742	-0.715053695	1.14E-11	714.4089742	-0.07630781	0.50362836	714.4089742	-0.080879208	0.524251253	714.4089742	-0.201101267	0.120387776
cheW	chemotaxis protein cheW	X276_RS20320	1	-1	0	0	0	391.8387194	0.558778582	1.40E-06	391.8387194	-0.643112646	2.29E-08	391.8387194	-0.171801464	0.147523733	391.8387194	-0.112875017	0.404596033	391.8387194	-0.163779327	0.272255846
motB	chemotaxis protein MotB	X276_RS25495	-1	-1	-1	0	0	473.2711202	-0.640081291	1.48E-06	473.2711202	-1.023298258	2.46E-14	473.2711202	-1.580188851	3.58E-30	473.2711202	0.377909787	0.017758109	473.2711202	0.447060284	0.007307789
motA	flagellar motor protein MotA	X276_RS25500	-1	-1	-1	1	1	576.5041425	-0.680693109	1.18E-06	576.5041425	-1.210044879	6.97E-18	576.5041425	-1.38305692	9.14E-22	576.5041425	0.57059566	0.00028878	576.5041425	0.5672838	0.000471145
	chemotaxis protein	X276_RS21895	0	0	0	0	0	1047.607149	-0.369155673	0.150905006	1047.607149	0.029759137	0.928419536	1047.607149	-0.212503727	0.398038411	1047.607149	-0.300965461	0.260081093	1047.607149	0.179664973	0.556200088
mcp	methyl accepting chemotaxis protein	X276_RS01415	-1	-1	-1	0	0	289.5958687	-1.947622081	2.48E-34	289.5958687	-1.289553423	1.46E-13	289.5958687	-0.604260905	0.000958087	289.5958687	0.282873746	0.17623218	289.5958687	0.353116721	0.117067927
mcp	methyl accepting chemotaxis protein	X276_RS01815	0	0	1	1	0	579.142518	-0.419075174	0.002274273	579.142518	0.074528955	0.662326068	579.142518	0.613459807	1.43E-06	579.142518	0.502385527	0.000110319	579.142518	-0.259489249	0.078359295
mcp	methyl accepting chemotaxis protein	X276_RS03375	-1	-1	-1	0	0	1614.367615	-0.841350184	2.09E-10	1614.367615	-1.040117321	5.34E-15	1614.367615	-2.116699935	7.31E-57	1614.367615	0.470729557	0.001411318	1614.367615	0.422766669	0.006498081
mcp	methyl accepting chemotaxis protein	X276_RS07715	-1	-1	-1	0	1	537.1210872	-0.451265901	1.75E-09	537.1210872	-0.898505449	1.99E-31	537.1210872	-1.141524797	8.24E-44	537.1210872	0.153305316	0.1326387	537.1210872	0.412556487	5.58E-05
mcp	methyl accepting chemotaxis protein	X276_RS09505	0	0	-1	0	1	1021.130282	0.000857248	0.995461013	1021.130282	0.038261064	0.831807491	1021.130282	-1.93321054	4.89E-51	1021.130282	0.079752099	0.631626395	1021.130282	0.902036954	8.72E-11
mcp	methyl accepting chemotaxis protein	X276_RS11040	-1	-1	0	0	0	1507.329979	-0.831076472	1.62E-08	1507.329979	-0.597225568	9.51E-05	1507.329979	-0.104218021	0.515657853	1507.329979	0.162368554	0.342011529	1507.329979	0.079285598	0.693603253
mcp	methyl accepting chemotaxis protein	X276_RS14800	0	0	1	1	1	1447.401213	-0.019450217	0.906805835	1447.401213	0.394679239	0.003329893	1447.401213	0.573451616	1.26E-06	1447.401213	2.463129321	4.67E-111	1447.401213	0.627149431	4.36E-08
mcp	methyl accepting chemotaxis protein	X276_RS20245	0	0	0	0	1	1369.247804	-0.048835593	0.83447814	1369.247804	-0.153707655	0.50806397	1369.247804	-0.306581309	0.112515003	1369.247804	-0.110795555	0.625263418	1369.247804	1.124754834	3.67E-09
mcp	methyl accepting chemotaxis protein	X276_RS20285	-1	0	1	1	0	703.602743	-0.465768247	0.000292747	703.602743	-0.181551418	0.2219245	703.602743	1.591064048	5.83E-44	703.602743	1.255299163	1.70E-32	703.602743	0.139418932	0.285581302
mcp	methyl accepting chemotaxis protein	X276_RS21340	0	0	-1	-1	1	2205.903606	0.043560151	0.667831149	2205.903606	0.063984132	0.547010158	2205.903606	-0.988319434	2.10E-33	2205.903606	-0.593244685	7.14E-12	2205.903606	0.411668866	8.78E-06
mcp	methyl accepting chemotaxis protein	X276_RS04140	-1	0	0	-1	0	185.4108169	-0.657349067	5.83E-07	185.4108169	0.039687354	0.827510098	185.4108169	0.164005326	0.213402072	185.4108169	-0.516159614	0.000110156	185.4108169	-0.021964343	0.921239431
mcp	methyl accepting chemotaxis protein	X276_RS04480	-1	-1	0	1	0	237.6677739	-0.540876	0.000238424	237.6677739	-1.017638918	1.73E-11	237.6677739	0.112419574	0.494248021	237.6677739	0.610252596	5.58E-05	237.6677739	-0.035761002	0.871985453
mcp	methyl accepting chemotaxis protein	X276_RS04495	-1	-1	0	1	0	578.4352801	-0.415923934	4.64E-05	578.4352801	-1.379695172	2.24E-41	578.4352801	-0.332126588	0.00224301	578.4352801	0.502202739	4.99E-06	578.4352801	0.233676004	0.063653345
mcp	methyl accepting chemotaxis protein	X276_RS15915	-1	0	-1	0	1	765.5943402	-0.413401403	9.95E-05	765.5943402	0.127140597	0.305432684	765.5943402	-1.183474604	2.48E-31	765.5943402	0.189495239	0.110118303	765.5943402	0.446571004	0.00011097
mcp	methyl accepting chemotaxis protein	X276_RS16205	0	-1	-1	0	1	646.5692466	-0.183640047	0.151229464	646.5692466	-0.588987398	9.18E-07	646.5692466	-1.121928788	9.39E-22	646.5692466	0.155531605	0.271210094	646.5692466	0.741125347	6.52E-09
mcp	methyl accepting chemotaxis protein	X276_RS23360	1	1	1	-1	-1	992.7444939	0.368243858	1.77E-08	992.7444939	0.236466865	0.000230102	992.7444939	0.62787055	1.28E-29	992.7444939	-0.441400707	5.59E-15	992.7444939	-0.362743518	2.13E-08
mcp	methyl accepting chemotaxis protein	X276_RS24325	0	0	-1	-1	0	1667.127148	0.017330989	0.915298075	1667.127148	-0.115595288	0.463304079	1667.127148	-0.489570998	0.000120097	1667.127148	-0.750339399	8.22E-09	1667.127148	0.178155536	0.259607314
mcp	methyl accepting chemotaxis protein	X276_RS19210	-1	-1	0	1	-1	1245.708314	-0.655213288	3.27E-18	1245.708314	-0.334803313	2.98E-05	1245.708314	0.148293733	0.059288587	1245.708314	0.628522433	2.52E-17	1245.708314	-0.434889312	4.73E-08
mcp	methyl accepting chemotaxis protein	X276_RS22080	0	0	-1	-1	0	2068.499365	-0.097694019	0.308129975	2068.499365	-0.04121286	0.708687528	2068.499365	-0.393706502	2.59E-06	2068.499365	-0.765967368	1.99E-19	2068.499365	-0.102392752	0.352498781
mcp	methyl accepting chemotaxis protein	X276_RS08450	0	0	1	1	1	350.3586884	-0.048345759	0.78566672	350.3586884	0.414794164	0.004985141	350.3586884	0.519340359	3.22E-05	350.3586884	1.213871023	6.87E-26	350.3586884	0.444505305	0.000303097
mcp	methyl accepting chemotaxis protein	X276_RS26845	-1	1	-1	0	0	980.8917538	-1.843656541	4.15E-26	980.8917538	3.201944873	7.83E-78	980.8917538	-3.332762336	9.35E-87	980.8917538	0.349723597	0.072714294	980.8917538	0.168430068	0.45999247
mcp	methyl accepting chemotaxis protein	X276_RS24915	0	-1	-1	0	1	1693.630311	0.012098734	0.923125535	1693.630311	-0.346585694	0.000739952	1693.630311	-1.683267232	1.27E-68	1693.630311	0.168560715	0.136540759	1693.630311	0.372408973	0.000755054
mcp	methyl accepting chemotaxis protein	X276_RS25290	0	-1	-1	0	0	1225.534251	-0.33769821	0.002274273	1225.534251	-0.385187916	0.000618687	1225.534251	-0.713946791	1.52E-11	1225.534251	-0.229922868	0.053884268	1225.534251	0.022223472	0.893829358

## Sheet: Putative_operon_organization
Supplementary File 5: Motility/chemotaxis genes - Putative operon organization
Gene	Putative physiological role	Locus tag
			Correlation matrix		Genome2D
			X276_RS22920	X276_RS22925
fliC	flagellin	X276_RS22920	1.00	1.00	operon_2604
	putative motility protein	X276_RS22925	1.00	1.00	operon_2604
			Correlation matrix									Genome2D
			X276_RS22990	X276_RS22995	X276_RS23000	X276_RS23005	X276_RS23010	X276_RS23015	X276_RS23020	X276_RS23025	X276_RS23030
fliT	flagellar protein FliT	X276_RS22990	1.00	0.99	0.98	0.96	0.96	0.94	0.96	0.93	0.92	operon_2610
	hypothetical protein	X276_RS22995	0.99	1.00	1.00	0.99	0.99	0.98	0.99	0.97	0.96	operon_2610
fliS	flagellar export chaperone FliS	X276_RS23000	0.98	1.00	1.00	1.00	1.00	0.99	1.00	0.99	0.98	operon_2610
	hypothetical protein	X276_RS23005	0.96	0.99	1.00	1.00	1.00	1.00	1.00	0.99	0.99	operon_2610
	hypothetical protein	X276_RS23010	0.96	0.99	1.00	1.00	1.00	1.00	1.00	1.00	0.99	operon_2610
	carbon storage regulator	X276_RS23015	0.94	0.98	0.99	1.00	1.00	1.00	1.00	1.00	1.00	operon_2610
fliW	flagellar assembly protein FliW	X276_RS23020	0.96	0.99	1.00	1.00	1.00	1.00	1.00	0.99	0.99	operon_2610
	flagellar hook-associated protein 3	X276_RS23025	0.93	0.97	0.99	0.99	1.00	1.00	0.99	1.00	1.00	operon_2610
flgK	lagellar hook-associated protein FlgK	X276_RS23030	0.92	0.96	0.98	0.99	0.99	1.00	0.99	1.00	1.00	operon_2610
			Correlation matrix		Genome2D
			X276_RS23035	X276_RS23040
flgN	flagellar protein FlgN	X276_RS23035	1.00	1.00	operon_2611
flgM	flagellar biosynthesis anti-sigma factor FlgM	X276_RS23040	1.00	1.00	operon_2611
			Correlation matrix										Genome2D
			X276_RS23055	X276_RS23060	X276_RS23065	X276_RS23070	X276_RS23075	X276_RS23080	X276_RS23085	X276_RS23090	X276_RS23095	X276_RS23100
fliY	flagellar motor switch phosphatase FliY	X276_RS23055	1.00	0.99	0.97	0.96	0.96	0.97	0.99	0.97	0.96	0.98	operon_2614
fliM	flagellar motor switch protein FliM	X276_RS23060	0.99	1.00	0.99	0.94	0.94	0.95	0.98	0.96	0.95	0.96	operon_2614
cheW	chemotaxis protein CheW	X276_RS23065	0.97	0.99	1.00	0.88	0.88	0.90	0.94	0.91	0.90	0.92	operon_2614
cheY	response regulator	X276_RS23070	0.96	0.94	0.88	1.00	1.00	1.00	0.99	0.99	0.99	0.99	operon_2614
cheC	chemotaxis protein CHeC	X276_RS23075	0.96	0.94	0.88	1.00	1.00	1.00	0.99	0.99	0.99	0.99	operon_2614
cheA	chemotaxis protein CheA	X276_RS23080	0.97	0.95	0.90	1.00	1.00	1.00	0.99	0.99	0.99	0.99	operon_2615
cheR	glutamate O-methyltransferase, cheR	X276_RS23085	0.99	0.98	0.94	0.99	0.99	0.99	1.00	1.00	0.99	1.00	operon_2615
cheB	chemotaxis response regulator protein-glutamate methylesterase	X276_RS23090	0.97	0.96	0.91	0.99	0.99	0.99	1.00	1.00	1.00	0.99	operon_2615
cheW	chemotaxis protein CheW	X276_RS23095	0.96	0.95	0.90	0.99	0.99	0.99	0.99	1.00	1.00	0.99	operon_2615
cheW	chemotaxis protein CheW	X276_RS23100	0.98	0.96	0.92	0.99	0.99	0.99	1.00	0.99	0.99	1.00	operon_2615
			Correlation matrix		Genome2D
			X276_RS22790	X276_RS22795
flgC	flagellar basal body rod protein FlgG	X276_RS22790	1.00	1.00	operon_2598
flgC	flagellar basal body rod protein FlgG	X276_RS22795	1.00	1.00	operon_2598
			Correlation matrix			Genome2D
			X276_RS22805	X276_RS22810	X276_RS22815
fliA	sigma factor FliA/WhiG	X276_RS22805	1.00	0.99	0.99	operon_2600
pilZ	pilus biosynthesis protein PilZ	X276_RS22810	0.99	1.00	0.98	operon_2600
minD	MinD/ParA family protein	X276_RS22815	0.99	0.98	1.00	operon_2600
			Correlation matrix									Genome2D
			X276_RS22820	X276_RS22825	X276_RS22830	X276_RS22835	X276_RS22840	X276_RS22845	X276_RS22850	X276_RS22855	X276_RS22860
flhF	flagellar biosynthesis protein FlhF	X276_RS22820	1.00	0.99	1.00	0.98	0.98	0.98	0.98	0.97	0.94	operon_2600
flhA	flagellar biosynthesis protein FlhA	X276_RS22825	0.99	1.00	1.00	0.99	0.99	0.99	0.98	0.98	0.96	operon_2600
	fused FliR family export protein/FlhB family type III secretion system protein	X276_RS22830	1.00	1.00	1.00	0.99	0.99	0.98	0.98	0.98	0.96	operon_2601
fliQ	flagellar biosynthetic protein FliQ	X276_RS22835	0.98	0.99	0.99	1.00	1.00	0.99	0.99	0.99	0.99	operon_2601
fliP	flagellar biosynthetic protein FliP	X276_RS22840	0.98	0.99	0.99	1.00	1.00	0.99	1.00	0.99	0.98	operon_2601
	flagellar formation protein	X276_RS22845	0.98	0.99	0.98	0.99	0.99	1.00	0.99	0.97	0.95	operon_2601
fliL	flagellar basal body protein FliL	X276_RS22850	0.98	0.98	0.98	0.99	1.00	0.99	1.00	0.99	0.97	operon_2601
	endoflagellar protein	X276_RS22855	0.97	0.98	0.98	0.99	0.99	0.97	0.99	1.00	0.98	operon_2601
flgE	flagellar hook-basal body complex protein	X276_RS22860	0.94	0.96	0.96	0.99	0.98	0.95	0.97	0.98	1.00	operon_2602
			Correlation matrix			Genome2D
			X276_RS22865	X276_RS22870	X276_RS22875
	flagellar biosynthesis protein	X276_RS22865	1.00	1.00	0.98	operon_2603
flgD	flagellar basal body rod modification protein FlgD	X276_RS22870	1.00	1.00	0.99	operon_2603
	flagellar hook-length control protein FliK	X276_RS22875	0.98	0.99	1.00	operon_2603
			Correlation matrix					Genome2D
			X276_RS22880	X276_RS22885	X276_RS22890	X276_RS22895	X276_RS22900
fliJ	lagellar export protein FliJ	X276_RS22880	1.00	0.98	0.81	0.72	0.87	operon_2603
fliI	flagellar protein export ATPase FliI	X276_RS22885	0.98	1.00	0.84	0.75	0.89	operon_2603
	flagellar biosynthesis protein	X276_RS22890	0.81	0.84	1.00	0.99	0.99	operon_2603
fliG	lagellar motor switch protein FliG	X276_RS22895	0.72	0.75	0.99	1.00	0.96	operon_2603
fliF	flagellar basal body M-ring protein FliF	X276_RS22900	0.87	0.89	0.99	0.96	1.00	operon_2603
			Correlation matrix			Genome2D
			X276_RS22905	X276_RS22910	X276_RS22915
fliE	flagellar hook-basal body complex protein FliE	X276_RS22905	1.00	1.00	0.99	operon_2603
flgC	flagellar basal body rod protein FlgC	X276_RS22910	1.00	1.00	0.99	operon_2603
flgB	flagellar basal body rod protein FlgB	X276_RS22915	0.99	0.99	1.00	operon_2603
			Correlation matrix		Genome2D
			X276_RS08190	X276_RS08195
motB	MotB	X276_RS08190	1.00	1.00	operon_0857
	flagellar motor	X276_RS08195	1.00	1.00	operon_0857
			Correlation matrix		Genome2D
			X276_RS20315	X276_RS20320
	chemotaxis protein	X276_RS20315	1.00	0.96	operon_2319
cheW	chemotaxis protein cheW	X276_RS20320	0.96	1.00	operon_2320
			Correlation matrix		Genome2D
			X276_RS25495	X276_RS25500
motB	chemotaxis protein MotB	X276_RS25495	1.00	1.00	operon_2892
motA	flagellar motor protein MotA	X276_RS25500	1.00	1.00	operon_2892
