# Supplementary material for: Acidogenesis, solventogenesis, metabolic stress response and life cycle changes in Clostridium beijerinckii NRRL B-598 at the transcriptomic level
Source: Sci Rep. 2019 Feb 4;9:1371. doi: 10.1038/s41598-018-37679-0 (PMC6362236; doi:10.1038/s41598-018-37679-0)
Supplement: Supplementary file 7 — Dataset 5a [file 41598_2018_37679_MOESM7_ESM.xlsx]

## Sheet: Heatmap
Acidogenesis, solventogenesis, metabolic stress response and life cycle changes in Clostridium beijerinckii NRRL B-598 at the transcriptomic level
Petra Patakova1*, Barbora Branska1, Karel Sedlar2, Maryna Vasylkivska1, Katerina Jureckova2, Jan Kolek1, Pavlina Koscova2, Ivo Provaznik2
1Department of Biotechnology, University of Chemistry and Technology Prague, Technicka 5, 166 28 Prague, Czech Republic.
2Department of Biomedical Engineering, Brno University of Technology, Technicka 12, 616 00 Brno, Czech Republic.
*corresponding author, e-mail:petra.patakova@vscht.cz
Supplementary File 5a: Paralogs of some genes involved in motility/chemotaxis - Heatmap
Gene	Putative physiological role	Locus tag	T1	T2	T3	T4	T5	T6
mcp	methyl accepting chemotaxis protein	X276_RS11270	-0.526115	-0.70463	-0.716383	-0.481414	0.698117	1.73042
mcp	methyl accepting chemotaxis protein	X276_RS14310	0.965215	1.03906	0.238782	-1.34616	-1.04733	0.150436
mcp	methyl accepting chemotaxis protein	X276_RS14410	-0.534387	0.811247	1.16863	-1.47327	-0.495873	0.523653
mcp	methyl accepting chemotaxis protein	X276_RS14785	0.806426	-0.347482	-0.673649	-1.36709	0.218551	1.36324
mcp	methyl accepting chemotaxis protein	X276_RS19455	1.38459	-1.11681	-0.997955	0.772922	0.326059	-0.368806
mcp	methyl accepting chemotaxis protein	X276_RS15140	-0.703304	-0.767213	-0.720349	-0.346975	1.0999	1.43794
mcp	methyl accepting chemotaxis protein	X276_RS15405	1.38533	1.03026	-0.114455	-1.14133	-0.704603	-0.45521
mcp	methyl accepting chemotaxis protein	X276_RS15765	-1.06483	-0.950575	-0.336256	0.174267	1.56229	0.615105
mcp	methyl accepting chemotaxis protein	X276_RS21040	1.93936	-0.150567	-0.952401	-0.503172	-0.151638	-0.181581
mcp	methyl accepting chemotaxis protein	X276_RS17430	1.24117	1.23839	-0.376783	-1.13143	-0.61226	-0.359084
mcp	methyl accepting chemotaxis protein	X276_RS23645	-1.07223	-0.79182	-0.366845	1.71953	0.280488	0.230873
mcp	methyl accepting chemotaxis protein	X276_RS23785	-0.702237	-0.446076	-1.17862	-0.0846659	1.16296	1.24863
mcp	methyl accepting chemotaxis protein	X276_RS24705	-0.845588	-0.957561	-0.902927	0.859856	1.15674	0.689478
mcp	methyl accepting chemotaxis protein	X276_RS25180	1.22743	-0.399243	-0.521724	-1.24907	-0.255808	1.19842
mcp	methyl accepting chemotaxis protein	X276_RS25505	1.78865	0.352272	0.0853326	-0.67183	-0.847492	-0.706934
mcp	methyl accepting chemotaxis protein	X276_RS26185	1.55475	0.383582	0.417815	-0.960464	-1.12481	-0.27087
	chemotaxis response regulator protein-glutamate methylesterase	X276_RS22185	-0.614927	-0.748064	-1.03999	0.208932	1.61186	0.582187
cheR	protein-glutamate O-methyltransferase CheR	X276_RS22190	-0.515635	-0.4534	-1.32525	0.352942	1.58845	0.352886
	chemotaxis protein	X276_RS22195	0.609128	1.65128	-0.521561	-1.11002	0.00209447	-0.63092
cheA	chemotaxis protein cheA	X276_RS22200	0.408033	1.83533	-0.648433	-0.891839	-0.383825	-0.319261
cheW	chemotaxis protein cheW	X276_RS22205	0.893618	1.02444	-1.18074	-1.14273	-0.227299	0.632713
cheX	chemotaxis protein cheX	X276_RS22345	1.9677	-0.219263	-0.26648	-0.783529	-0.0741909	-0.624232
	chemotaxis protein cheX	X276_RS22350	-0.138527	-0.0450955	0.230683	-1.71958	1.37008	0.30244
	response regulator	X276_RS22355	1.60519	0.0390612	-0.124339	-1.25456	0.498697	-0.764051
cheA	chemotaxis protein CheA	X276_RS22360	-0.613314	-0.61709	-1.27374	0.831171	0.321522	1.35145
	response regulator	X276_RS22365	-0.412781	-1.34839	-0.673165	0.807299	0.273623	1.35341
cheR	protein-glutamate O-methyltransferase CheR	X276_RS22370	-0.886575	-1.02073	-0.773508	0.760385	1.2355	0.684928
	heat repeat domain cotaining protein	X276_RS22375	-0.725869	-0.893666	-0.943774	0.356749	1.43648	0.770081
	chemotaxis response regulator protein-glutamate methylesterase	X276_RS22380	-1.05466	-0.620731	-0.783523	0.119205	0.907966	1.43174
	chemotaxis protein	X276_RS22385	-0.646199	-0.463731	-0.784226	-0.546005	0.731687	1.70847
	chemotaxis protein	X276_RS22390	0.633103	1.20707	-0.73241	-1.52161	-0.113087	0.526931
	chemotaxis response regulator protein-glutamate methylesterase	X276_RS25475	1.27978	0.514108	-0.971629	0.859759	-0.844128	-0.83789
cheR	protein-glutamate O-methyltransferase CheR	X276_RS25480	1.36156	-0.196244	-0.882363	1.14241	-0.648762	-0.776595
mcp	methyl accepting chemotaxis protein	X276_RS25485	0.887429	-0.721555	-0.973603	1.5343	-0.614172	-0.112402
cheA	chemotaxis protein cheA	X276_RS25490	1.29627	-0.832268	-0.782542	1.25389	-0.417888	-0.517464
	chemotaxis protein	X276_RS18390	1.73423	0.441516	-0.354957	-0.859127	-0.966124	0.00446132

## Sheet: RPKM
Supplementary File 5a: Paralogs of some genes involved in motility/chemotaxis - RPKM values
			T1				T2				T3				T4				T5				T6
Gene	Putative physiological role	Locus tag	B1	C1	D1	E1	B2	C2	D2	E2	B3	C3	D3	E3	B4	C4	D4	E4	B5	C5	D5	E5	B6	C6	D6	E6
mcp	methyl accepting chemotaxis protein	X276_RS11270	11.73	7.02	10.49	7.87	6.42	7.38	5.20	7.62	7.41	5.73	9.12	5.80	21.34	12.08	19.77	12.67	54.57	49.00	56.14	48.69	75.05	76.42	74.29	71.52
mcp	methyl accepting chemotaxis protein	X276_RS14310	35.81	22.39	30.00	22.82	34.61	38.54	31.13	36.84	30.75	30.89	24.27	31.03	12.86	12.76	13.56	10.67	15.92	15.45	15.84	12.77	27.62	30.11	24.37	23.10
mcp	methyl accepting chemotaxis protein	X276_RS14410	25.95	25.84	27.41	23.08	39.51	39.85	34.57	42.28	44.71	42.08	47.49	45.81	40.00	28.35	40.90	29.92	38.81	33.77	41.95	35.00	34.99	39.24	39.14	39.37
mcp	methyl accepting chemotaxis protein	X276_RS14785	10.69	13.01	8.30	13.94	10.18	10.32	9.73	10.82	9.88	10.11	9.68	10.24	7.39	9.37	9.56	7.39	15.47	12.87	16.10	12.78	15.56	17.46	17.85	16.13
mcp	methyl accepting chemotaxis protein	X276_RS19455	13.56	15.90	16.29	16.53	9.94	11.73	10.27	10.61	11.22	11.65	12.18	13.42	22.74	19.78	25.98	20.62	17.87	18.62	18.77	17.95	12.27	15.39	12.39	14.09
mcp	methyl accepting chemotaxis protein	X276_RS15140	2.17	2.13	2.04	2.19	1.72	2.03	1.42	1.74	3.19	2.64	2.38	2.41	12.84	7.57	12.80	7.81	35.11	30.71	35.00	35.09	32.53	37.75	37.06	32.15
mcp	methyl accepting chemotaxis protein	X276_RS15405	29.52	33.35	32.42	32.52	29.71	42.24	27.68	42.13	19.86	23.22	21.67	24.99	10.16	8.16	10.33	8.05	16.01	13.42	16.76	13.45	15.71	18.15	14.40	17.19
mcp	methyl accepting chemotaxis protein	X276_RS15765	3.84	8.09	5.36	7.83	9.98	7.79	9.35	7.01	12.61	10.65	16.55	12.80	21.49	15.67	21.54	16.89	26.86	22.81	30.03	24.06	19.56	17.47	17.90	15.07
mcp	methyl accepting chemotaxis protein	X276_RS21040	27.71	26.65	29.67	27.56	13.31	16.55	11.84	19.15	8.67	6.98	11.12	7.14	16.90	12.66	17.49	14.16	18.25	16.80	17.51	18.01	13.88	16.61	14.83	15.40
mcp	methyl accepting chemotaxis protein	X276_RS17430	17.15	16.92	14.95	18.78	18.10	23.90	18.74	24.15	12.37	12.61	11.04	13.02	9.36	6.79	9.69	7.67	12.49	11.10	12.29	9.40	11.41	11.44	11.45	11.79
mcp	methyl accepting chemotaxis protein	X276_RS23645	4.48	3.54	3.81	3.38	6.83	6.29	7.25	5.91	9.37	10.76	11.05	9.95	36.77	23.11	37.70	21.67	15.80	15.38	16.72	15.30	12.59	13.99	13.75	13.69
mcp	methyl accepting chemotaxis protein	X276_RS23785	18.92	16.92	19.12	20.11	24.99	23.92	24.46	28.23	20.37	21.38	20.62	24.22	32.14	36.71	40.41	35.29	42.97	41.90	47.15	44.16	38.82	36.90	45.26	36.24
mcp	methyl accepting chemotaxis protein	X276_RS24705	6.24	6.88	6.74	7.97	8.35	7.33	9.43	8.42	9.51	10.08	8.25	9.66	17.84	15.50	19.13	16.38	15.68	16.76	16.58	17.02	13.75	12.38	13.66	12.95
mcp	methyl accepting chemotaxis protein	X276_RS25180	44.44	32.17	40.26	30.12	22.83	25.00	21.35	24.91	24.25	25.08	22.59	23.99	18.36	12.60	16.08	14.21	29.98	32.03	29.52	26.89	46.03	48.25	45.93	44.57
mcp	methyl accepting chemotaxis protein	X276_RS25505	7.75	6.39	6.06	6.09	5.14	5.57	4.59	5.39	4.68	4.69	5.66	5.19	4.26	2.54	5.17	3.49	3.69	2.29	3.00	3.19	3.25	2.57	2.29	3.74
mcp	methyl accepting chemotaxis protein	X276_RS26185	36.69	26.13	36.86	27.84	23.63	30.29	25.28	30.87	29.85	29.08	34.30	29.48	18.18	15.02	18.20	18.10	15.54	12.79	14.36	12.48	21.70	19.70	22.60	20.43
	chemotaxis response regulator protein-glutamate methylesterase	X276_RS22185	13.45	12.49	13.45	12.64	15.05	13.80	17.11	13.89	11.70	12.47	14.48	14.81	29.65	28.27	32.95	32.61	47.41	35.16	49.72	42.19	28.77	26.69	27.38	29.90
cheR	protein-glutamate O-methyltransferase CheR	X276_RS22190	8.23	8.39	6.57	7.06	11.84	9.35	9.49	8.07	8.43	6.96	6.83	6.67	16.00	16.48	18.81	13.48	18.81	21.25	16.86	22.49	13.52	14.87	13.41	9.88
	chemotaxis protein	X276_RS22195	7.99	8.09	10.52	8.83	14.44	12.35	14.89	14.26	8.02	8.60	9.64	8.31	8.08	6.76	8.19	8.66	10.33	11.10	10.88	11.09	7.15	6.69	8.61	8.25
cheA	chemotaxis protein cheA	X276_RS22200	4.01	3.31	4.31	3.95	6.84	5.71	7.50	8.53	3.60	3.49	3.45	3.34	3.86	2.99	4.04	3.26	4.06	4.24	3.91	4.41	4.05	3.95	3.41	3.65
cheW	chemotaxis protein cheW	X276_RS22205	6.83	6.22	6.22	7.97	9.60	9.19	10.15	6.11	3.36	3.22	5.78	3.54	6.94	2.14	6.34	3.58	4.43	8.26	4.98	9.03	8.28	5.74	9.76	7.93
cheX	chemotaxis protein cheX	X276_RS22345	4.22	4.56	3.55	5.07	4.48	3.06	4.13	4.46	3.86	6.75	3.82	3.13	3.39	4.54	4.44	5.80	4.90	4.23	5.75	4.13	5.15	3.01	3.34	3.94
	chemotaxis protein cheX	X276_RS22350	2.95	3.67	5.50	4.27	4.27	5.38	6.01	4.98	6.65	4.52	5.25	7.44	6.80	3.64	5.28	4.18	10.38	5.46	8.22	5.59	7.65	2.94	6.67	4.91
	response regulator	X276_RS22355	6.03	4.86	2.92	4.59	3.53	4.92	3.26	5.62	6.10	5.58	3.80	2.93	3.26	3.22	4.58	4.53	5.02	4.09	7.24	5.92	4.04	3.25	2.69	4.20
cheA	chemotaxis protein CheA	X276_RS22360	2.85	2.75	1.88	2.18	3.28	2.85	2.39	3.58	2.77	2.84	3.48	2.81	6.00	4.16	5.46	3.64	3.89	4.23	4.81	3.31	4.55	4.29	4.17	3.36
	response regulator	X276_RS22365	2.00	1.49	2.19	2.00	1.78	1.71	0.97	1.55	2.71	1.86	3.49	1.53	6.37	4.79	5.38	2.28	4.47	3.41	3.62	2.88	4.69	4.37	3.82	4.23
cheR	protein-glutamate O-methyltransferase CheR	X276_RS22370	1.71	2.08	1.19	1.73	2.62	1.72	1.06	2.35	2.75	2.87	2.36	1.98	6.36	4.71	5.17	4.91	5.55	5.55	4.06	6.62	4.02	4.18	4.53	3.70
	heat repeat domain cotaining protein	X276_RS22375	2.25	3.14	2.23	2.62	2.97	3.57	2.97	2.32	3.57	3.47	3.17	2.51	6.50	6.80	6.46	5.30	7.94	7.66	8.10	6.74	6.59	7.15	4.25	4.64
	chemotaxis response regulator protein-glutamate methylesterase	X276_RS22380	4.04	5.09	2.46	4.36	7.39	4.92	7.11	5.12	6.29	6.51	6.40	5.97	9.29	10.82	8.84	12.40	14.10	11.54	13.26	8.69	13.70	12.21	10.73	10.69
	chemotaxis protein	X276_RS22385	5.03	5.63	4.52	5.41	6.58	7.19	7.36	6.68	6.23	7.26	6.80	6.26	9.18	8.96	7.45	8.68	13.23	10.60	11.62	12.60	14.77	13.87	13.75	11.28
	chemotaxis protein	X276_RS22390	8.07	8.01	9.48	9.65	12.23	10.80	12.38	11.67	9.10	9.65	11.58	9.63	9.04	10.76	10.07	10.89	12.10	10.19	14.09	9.87	10.80	10.87	9.77	12.65
	chemotaxis response regulator protein-glutamate methylesterase	X276_RS25475	10.46	10.63	12.90	8.48	11.69	11.24	12.57	11.94	10.98	8.45	10.42	11.04	12.41	19.43	13.68	17.95	11.46	9.24	12.63	10.90	8.39	11.14	10.01	9.36
cheR	protein-glutamate O-methyltransferase CheR	X276_RS25480	8.15	5.87	10.67	9.03	7.41	6.80	5.35	7.02	4.98	5.84	5.16	5.46	8.90	15.63	11.41	14.34	8.08	7.71	5.29	4.45	6.24	6.02	5.94	2.83
mcp	methyl accepting chemotaxis protein	X276_RS25485	10.32	7.47	11.30	7.88	6.87	7.55	7.34	6.10	7.60	6.94	6.53	6.52	16.94	17.60	16.46	16.95	9.19	8.07	9.29	7.28	8.81	8.71	8.66	9.18
cheA	chemotaxis protein cheA	X276_RS25490	15.12	7.12	16.16	8.68	5.16	4.41	4.13	5.79	5.42	5.73	5.69	5.65	17.32	19.97	16.55	19.32	8.80	7.62	8.45	6.58	7.11	5.81	6.51	6.41
	chemotaxis protein	X276_RS18390	15.33	12.81	17.76	16.73	14.20	15.67	15.88	15.73	15.13	12.80	13.80	14.68	15.76	12.39	14.74	14.51	13.06	12.35	14.07	10.96	15.88	13.34	13.41	14.31

## Sheet: Differential_exp._analysis
Supplementary File 5a: Paralogs of some genes involved in motility/chemotaxis - Differential expression analysis
			T2 vs T1	T3 vs T2	T4 vs T3	T5 vs T4	T6 vs T5	T2 vs T1			T3 vs T2			T4 vs T3			T5 vs T4			T6 vs T5
Gene	Putative physiological role	Locus tag	diff	diff	diff	diff	diff	baseMean	log2FoldChange	padj	baseMean	log2FoldChange	padj	baseMean	log2FoldChange	padj	baseMean	log2FoldChange	padj	baseMean	log2FoldChange	padj
mcp	methyl accepting chemotaxis protein	X276_RS11270	-1	0	1	1	1	434.7169897	-0.783777386	1.34E-05	434.7169897	-0.081438561	0.731923679	434.7169897	1.020056612	1.09E-09	434.7169897	1.802577391	1.30E-31	434.7169897	0.701431421	1.34E-05
mcp	methyl accepting chemotaxis protein	X276_RS14310	0	0	-1	0	1	231.9939459	0.031542014	0.854245481	231.9939459	-0.407198332	0.004869424	231.9939459	-1.455262862	1.39E-25	231.9939459	0.416979774	0.009175485	231.9939459	0.993435708	5.69E-11
mcp	methyl accepting chemotaxis protein	X276_RS14410	0	0	-1	0	0	585.176884	0.292171551	0.006625645	585.176884	0.063044252	0.62616139	585.176884	-0.588691354	2.54E-09	585.176884	0.243319072	0.025608112	585.176884	0.218444247	0.067400047
mcp	methyl accepting chemotaxis protein	X276_RS14785	0	0	0	1	0	224.6067097	-0.492905701	0.001543609	224.6067097	-0.180714565	0.323966386	224.6067097	-0.469893631	0.002078324	224.6067097	0.91490995	1.27E-09	224.6067097	0.41319403	0.011789222
mcp	methyl accepting chemotaxis protein	X276_RS19455	-1	0	1	0	0	285.1178602	-0.863449918	6.58E-14	285.1178602	0.038190321	0.814614879	285.1178602	0.665136999	9.40E-10	285.1178602	-0.143147071	0.242418073	285.1178602	-0.248780287	0.064541253
mcp	methyl accepting chemotaxis protein	X276_RS15140	0	0	1	1	0	254.7827333	-0.603093548	0.007236323	254.7827333	0.478710051	0.040186691	254.7827333	1.719360461	1.05E-25	254.7827333	1.860872379	5.39E-44	254.7827333	0.226686367	0.147965073
mcp	methyl accepting chemotaxis protein	X276_RS15405	0	-1	-1	1	0	453.2285682	-0.172799232	0.275760066	453.2285682	-0.795620452	3.89E-08	453.2285682	-1.507946174	1.84E-25	453.2285682	0.838028637	4.47E-08	453.2285682	0.321756923	0.063459052
mcp	methyl accepting chemotaxis protein	X276_RS15765	0	0	0	0	0	127.2844726	0.117312973	0.640513799	127.2844726	0.479468059	0.029537574	127.2844726	0.319138622	0.099431693	127.2844726	0.593750162	0.001762731	127.2844726	-0.37732466	0.082817233
mcp	methyl accepting chemotaxis protein	X276_RS21040	-1	-1	1	0	0	320.127459	-1.189742909	1.29E-21	320.127459	-0.996748572	2.26E-13	320.127459	0.643352213	1.25E-06	320.127459	0.346214133	0.010823423	320.127459	-0.031185561	0.872524562
mcp	methyl accepting chemotaxis protein	X276_RS17430	0	-1	-1	1	0	262.8765073	0.001761908	0.990286641	262.8765073	-0.929697698	2.20E-13	262.8765073	-0.762083908	4.87E-09	262.8765073	0.572506297	3.22E-05	262.8765073	0.203731348	0.215370645
mcp	methyl accepting chemotaxis protein	X276_RS23645	0	0	1	-1	0	196.9783954	0.4537306	0.014514845	196.9783954	0.508310674	0.003409981	196.9783954	1.313747858	6.06E-20	196.9783954	-0.769151124	1.46E-07	196.9783954	-0.038884106	0.862450483
mcp	methyl accepting chemotaxis protein	X276_RS23785	0	-1	1	1	0	480.9238736	0.116606772	0.336960027	480.9238736	-0.371142201	0.000968392	480.9238736	0.519734351	3.66E-07	480.9238736	0.427653925	3.07E-05	480.9238736	0.024338928	0.871551116
mcp	methyl accepting chemotaxis protein	X276_RS24705	0	0	1	0	0	188.6225204	-0.061997271	0.679874978	188.6225204	0.040286475	0.807550334	188.6225204	0.656891776	1.10E-09	188.6225204	0.0769431	0.536617399	188.6225204	-0.134807357	0.335193677
mcp	methyl accepting chemotaxis protein	X276_RS25180	-1	0	-1	1	1	599.6920846	-0.958460862	5.57E-19	599.6920846	-0.110749687	0.417222243	599.6920846	-0.862551877	3.81E-15	599.6920846	1.087853148	3.91E-23	599.6920846	0.828981007	3.93E-14
mcp	methyl accepting chemotaxis protein	X276_RS25505	-1	0	0	0	0	74.5432704	-0.668695125	0.000123873	74.5432704	-0.189734032	0.37498731	74.5432704	-0.567051264	0.001281966	74.5432704	-0.214216291	0.330133826	74.5432704	0.13041257	0.649058734
mcp	methyl accepting chemotaxis protein	X276_RS26185	-1	0	-1	0	1	461.6581953	-0.526087681	3.58E-06	461.6581953	0.013825191	0.930409268	461.6581953	-1.03506402	9.61E-21	461.6581953	-0.187672105	0.160838806	461.6581953	0.796001254	1.66E-10
	chemotaxis response regulator protein-glutamate methylesterase	X276_RS22185	0	0	1	1	-1	230.2637066	-0.12976992	0.413029917	230.2637066	-0.305825987	0.046186464	230.2637066	1.00165421	1.72E-15	230.2637066	0.641551938	7.76E-08	230.2637066	-0.443257209	0.00085414
cheR	protein-glutamate O-methyltransferase CheR	X276_RS22190	0	0	1	0	0	90.06454478	0.024919311	0.907311868	90.06454478	-0.553724763	0.002258094	90.06454478	0.932780864	1.57E-09	90.06454478	0.430021734	0.003100985	90.06454478	-0.418489026	0.014535174
	chemotaxis protein	X276_RS22195	0	-1	0	1	0	403.5132935	0.342214866	0.004047955	403.5132935	-0.834877134	4.36E-13	403.5132935	-0.339956598	0.003890797	403.5132935	0.592400252	5.19E-07	403.5132935	-0.315697201	0.019365862
cheA	chemotaxis protein cheA	X276_RS22200	1	-1	0	0	0	88.40365911	0.547476385	0.000161665	88.40365911	-1.171058453	9.58E-16	88.40365911	-0.172583844	0.286471828	88.40365911	0.354633909	0.02957024	88.40365911	0.053027456	0.822371377
cheW	chemotaxis protein cheW	X276_RS22205	0	-1	0	0	0	27.71692731	0.050585321	0.890200272	27.71692731	-1.321912726	4.09E-05	27.71692731	0.148082149	0.676135346	27.71692731	0.551416567	0.096822568	27.71692731	0.454345495	0.216183177
cheX	chemotaxis protein cheX	X276_RS22345	0	0	0	0	0	18.72634786	-0.462595132	0.177038028	18.72634786	0.021642054	0.961638424	18.72634786	-0.188128022	0.555266218	18.72634786	0.229075782	0.515964447	18.72634786	-0.111541309	0.815951244
	chemotaxis protein cheX	X276_RS22350	0	0	0	0	0	24.44495895	0.044905853	0.911243697	24.44495895	0.064365235	0.880528395	24.44495895	-0.458467562	0.132352096	24.44495895	0.730867979	0.017884466	24.44495895	-0.239143998	0.553285884
	response regulator	X276_RS22355	0	0	0	0	0	15.50166811	-0.455062121	0.201654527	15.50166811	-0.011123859	0.979911595	15.50166811	-0.526442869	0.10629417	15.50166811	0.634051525	0.064374224	15.50166811	-0.40610308	0.367728997
cheA	chemotaxis protein CheA	X276_RS22360	0	0	0	0	0	72.74062277	-0.015899675	0.947715737	72.74062277	-0.180622871	0.434906033	72.74062277	0.505338603	0.003896824	72.74062277	-0.124520992	0.539408559	72.74062277	0.207254211	0.362658255
	response regulator	X276_RS22365	0	0	0	0	0	10.1774332	-0.705557275	0.186549252	10.1774332	0.560740388	0.323966386	10.1774332	0.821372155	0.025316943	10.1774332	-0.252301751	0.531152789	10.1774332	0.413919436	0.375505262
cheR	protein-glutamate O-methyltransferase CheR	X276_RS22370	0	0	1	0	0	26.33147366	-0.106465043	0.775073008	26.33147366	0.203572271	0.578495303	26.33147366	0.857058976	0.000267117	26.33147366	0.168767137	0.496649369	26.33147366	-0.220115279	0.473659856
	heat repeat domain cotaining protein	X276_RS22375	0	0	1	0	0	80.05314964	-0.101791149	0.659839583	80.05314964	-0.037853742	0.887477183	80.05314964	0.74203179	9.98E-06	80.05314964	0.43032493	0.008421596	80.05314964	-0.226949926	0.259743277
	chemotaxis response regulator protein-glutamate methylesterase	X276_RS22380	0	0	0	0	0	84.9976492	0.27218575	0.279770944	84.9976492	-0.092347696	0.744568782	84.9976492	0.489311486	0.018067031	84.9976492	0.360090222	0.09375044	84.9976492	0.180318048	0.482259818
	chemotaxis protein	X276_RS22385	0	0	0	1	0	118.8513156	0.104981858	0.552345753	118.8513156	-0.207915827	0.223189367	118.8513156	0.14812146	0.309550717	118.8513156	0.640708048	1.07E-06	118.8513156	0.347421231	0.017379115
	chemotaxis protein	X276_RS22390	0	0	0	0	0	189.6545908	0.10224775	0.535758915	189.6545908	-0.378770362	0.012095286	189.6545908	-0.192610498	0.184446646	189.6545908	0.333915819	0.024074488	189.6545908	0.114409129	0.537146926
	chemotaxis response regulator protein-glutamate methylesterase	X276_RS25475	0	0	0	0	0	110.2653107	-0.157220742	0.452555392	110.2653107	-0.356888356	0.080077206	110.2653107	0.409903354	0.021590635	110.2653107	-0.372889434	0.051109605	110.2653107	-0.001462669	0.996251307
cheR	protein-glutamate O-methyltransferase CheR	X276_RS25480	0	0	1	0	0	56.57975593	-0.642078713	0.012901941	56.57975593	-0.445706226	0.126726372	56.57975593	0.995861974	3.48E-05	56.57975593	-0.797389084	0.001475146	56.57975593	-0.087069923	0.820036701
mcp	methyl accepting chemotaxis protein	X276_RS25485	-1	0	1	-1	0	151.2803967	-0.718240027	9.01E-08	151.2803967	-0.15018097	0.374076311	151.2803967	1.072467528	1.15E-18	151.2803967	-0.853537099	4.01E-12	151.2803967	0.239920014	0.14229537
cheA	chemotaxis protein cheA	X276_RS25490	-1	0	1	-1	0	173.5342348	-1.574325538	7.59E-15	173.5342348	0.059970519	0.837248797	173.5342348	1.490378054	1.60E-14	173.5342348	-1.07580106	5.59E-08	173.5342348	-0.105274978	0.713533759
	chemotaxis protein	X276_RS18390	0	0	0	0	0	112.1434424	-0.339775844	0.010537569	112.1434424	-0.261681589	0.071703925	112.1434424	-0.185003197	0.157972184	112.1434424	-0.045057398	0.78636911	112.1434424	0.361068151	0.024140878
