# Supplementary material for: Acidogenesis, solventogenesis, metabolic stress response and life cycle changes in Clostridium beijerinckii NRRL B-598 at the transcriptomic level
Source: Sci Rep. 2019 Feb 4;9:1371. doi: 10.1038/s41598-018-37679-0 (PMC6362236; doi:10.1038/s41598-018-37679-0)
Supplement: Supplementary file 8 — Dataset 6 [file 41598_2018_37679_MOESM8_ESM.xlsx]

## Sheet: RPKM
Acidogenesis, solventogenesis, metabolic stress response and life cycle changes in Clostridium beijerinckii NRRL B-598 at the transcriptomic level
Petra Patakova1*, Barbora Branska1, Karel Sedlar2, Maryna Vasylkivska1, Katerina Jureckova2, Jan Kolek1, Pavlina Koscova2, Ivo Provaznik2
1Department of Biotechnology, University of Chemistry and Technology Prague, Technicka 5, 166 28 Prague, Czech Republic.
2Department of Biomedical Engineering, Brno University of Technology, Technicka 12, 616 00 Brno, Czech Republic.
*corresponding author, e-mail:petra.patakova@vscht.cz
Supplementary File 6: Binary fission/asymmetric division genes - RPKM values
			T1				T2				T3				T4				T5				T6
Gene	Putative physiological role	Locus tag	B1	C1	D1	E1	B2	C2	D2	E2	B3	C3	D3	E3	B4	C4	D4	E4	B5	C5	D5	E5	B6	C6	D6	E6
ftsA	FtsA	X276_RS05905	81.90	74.42	66.19	70.19	123.60	115.59	101.03	106.20	142.44	133.90	134.66	111.52	183.55	147.79	179.27	131.38	99.67	100.03	97.44	93.34	109.18	100.80	88.10	77.21
ftsZ	FtsZ	X276_RS05910	538.16	590.50	539.82	608.68	938.07	936.87	927.88	955.63	802.57	873.84	740.70	876.89	496.69	589.21	464.68	587.54	304.60	312.89	290.80	302.50	377.71	343.26	355.42	340.13
ftsI	penicillin-binding protein	X276_RS25795	161.62	188.11	197.66	212.53	123.14	135.75	151.72	165.55	126.40	148.63	159.92	171.06	120.78	147.95	128.31	174.33	134.86	135.95	152.07	137.10	126.05	135.69	130.84	151.65
ftsW	FtsW/RodA/SpoVE family cell cycle protein	X276_RS25800	131.96	135.51	132.71	153.12	87.35	104.73	98.56	108.52	94.85	104.71	98.77	116.08	96.02	120.77	99.56	116.12	113.71	109.99	113.73	105.90	100.98	106.16	102.31	110.04
ftsX	ABC transporter permease	X276_RS25830	279.04	203.86	236.15	186.13	197.94	247.80	180.79	211.65	197.61	207.98	167.98	199.42	107.41	89.99	94.05	81.94	117.07	112.19	104.16	100.86	128.19	128.66	117.53	110.07
ftsE	cell division ATP-binding protein FtsE	X276_RS25835	239.12	187.00	264.80	199.05	185.42	243.10	183.03	261.69	181.02	192.79	205.82	195.07	74.00	78.72	82.56	87.40	105.62	97.79	123.93	107.45	127.33	120.72	120.47	129.98
ftsQ	peptidase S49	X276_RS08145	87.02	68.07	84.07	72.01	103.28	114.30	94.04	105.78	123.26	109.00	117.79	98.80	96.73	74.97	97.01	80.02	66.05	66.69	61.96	62.82	56.15	51.20	55.69	41.41
zapA	cell division protein ZapA	X276_RS04735	112.13	85.59	102.02	82.70	153.18	126.90	137.79	117.23	160.65	152.79	144.20	136.77	135.36	127.65	132.94	122.50	92.60	90.43	90.67	82.55	83.96	80.41	72.13	67.83
divIVA	DivIVA domain-containing protein	X276_RS08185	506.98	365.60	510.86	410.12	389.71	413.09	382.05	407.46	409.46	391.64	418.01	359.67	390.84	268.85	401.69	273.94	176.70	169.64	180.94	180.82	203.53	165.03	189.89	157.52
ftsK	DNA translocase FtsK	X276_RS06385	38.04	47.56	40.64	50.30	44.31	47.39	48.02	50.76	60.10	52.19	62.87	52.80	96.57	103.12	102.11	105.95	104.69	101.85	112.98	112.63	101.89	104.03	101.69	108.58
ftsL	cell division protein FtsL	X276_RS08110	189.49	182.39	163.39	198.47	240.01	199.79	224.37	201.30	385.46	306.76	350.94	265.25	775.31	657.38	817.41	610.49	386.18	423.70	382.81	393.02	231.55	240.69	208.15	194.23
ftsB	septum formation initiator	X276_RS00540	951.21	777.00	720.81	689.97	933.21	1058.26	797.55	841.87	1332.75	1042.74	1034.53	852.36	2284.15	1504.93	2144.48	1103.61	1519.06	1605.29	1329.46	1306.46	999.24	1003.05	779.31	775.27
mreB	functions in MreBCD complex in some organisms	X276_RS02645	238.27	278.73	290.55	320.07	328.86	331.90	372.81	378.40	294.32	295.35	352.60	328.73	221.36	278.45	237.70	305.36	277.74	266.13	295.32	289.36	276.49	288.48	293.69	311.52
mreC	rod shape-determining protein MreC	X276_RS02650	112.89	100.33	115.03	105.53	110.81	121.74	115.67	128.89	109.03	93.96	114.67	98.67	105.77	105.45	113.46	102.47	93.54	111.82	97.36	109.73	96.29	116.51	93.13	113.99
mreD	rod shape-determining protein MreD	X276_RS02655	79.63	72.13	67.39	83.67	62.30	75.69	61.80	83.07	66.99	52.12	63.50	54.34	60.32	59.87	70.66	50.09	50.92	55.52	57.41	52.97	55.04	67.68	54.14	62.77
minC	septum site-determining protein MinC	X276_RS02670	248.62	218.67	253.81	239.40	241.50	236.60	234.21	248.86	206.58	211.08	233.42	218.82	171.03	148.97	182.86	167.12	131.34	126.62	135.92	130.55	135.26	134.93	138.08	128.02
minD	septum site-determining protein MinD	X276_RS02675	217.16	177.98	224.09	179.77	239.45	231.82	245.53	224.10	203.91	219.26	219.33	235.42	149.99	139.59	155.53	146.43	99.52	91.99	103.34	97.13	125.30	116.52	132.50	106.58
minE	cell division topological specificity factor	X276_RS02680	232.05	209.03	248.94	204.17	262.85	277.31	249.51	258.16	257.03	277.64	257.93	281.84	216.86	186.55	208.99	185.72	122.51	118.02	129.34	127.39	147.09	137.12	160.00	124.82

## Sheet: Differential_exp._analysis
Supplementary File 6: Binary fission/asymmetric division genes - Differential expression analysis
			T2 vs T1	T3 vs T2	T4 vs T3	T5 vs T4	T6 vs T5	T2 vs T1			T3 vs T2			T4 vs T3			T5 vs T4			T6 vs T5
Gene	Putative physiological role	Locus tag	diff	diff	diff	diff	diff	baseMean	log2FoldChange	padj	baseMean	log2FoldChange	padj	baseMean	log2FoldChange	padj	baseMean	log2FoldChange	padj	baseMean	log2FoldChange	padj
ftsA	FtsA	X276_RS05905	0	0	0	-1	0	1270.726209	0.287773699	0.00654488	1270.726209	0.084951561	0.497211975	1270.726209	0.074372819	0.490111116	1270.726209	-0.570845895	1.72E-08	1270.726209	0.131580109	0.29119655
ftsZ	FtsZ	X276_RS05910	1	0	-1	-1	1	6375.426685	0.399336329	0.000529099	6375.426685	-0.323594176	0.007005514	6375.426685	-0.839429922	2.03E-14	6375.426685	-0.688463514	1.26E-09	6375.426685	0.415070533	0.000597677
ftsI	penicillin-binding protein	X276_RS25795	-1	0	0	0	0	2124.688632	-0.723315785	4.17E-06	2124.688632	-0.059414936	0.772713347	2124.688632	-0.299755785	0.060405618	2124.688632	0.101127163	0.590152409	2124.688632	0.151230216	0.440519801
ftsW	FtsW/RodA/SpoVE family cell cycle protein	X276_RS25800	-1	0	0	0	0	1294.777666	-0.794199309	3.24E-11	1294.777666	-0.079243325	0.605954513	1294.777666	-0.157397681	0.212718524	1294.777666	0.171653763	0.206381797	1294.777666	0.11038646	0.474026136
ftsX	ABC transporter permease	X276_RS25830	-1	0	-1	0	0	1381.901762	-0.427206325	0.000337997	1381.901762	-0.250810907	0.051892763	1381.901762	-1.27504862	6.74E-29	1381.901762	0.361435568	0.003853899	1381.901762	0.345195453	0.008716741
ftsE	cell division ATP-binding protein FtsE	X276_RS25835	0	0	-1	1	0	1063.850785	-0.343278162	0.007800702	1063.850785	-0.309537504	0.021778922	1063.850785	-1.482832887	6.72E-34	1063.850785	0.569199145	1.32E-05	1063.850785	0.388326443	0.005418222
ftsQ	peptidase S49	X276_RS08145	0	0	-1	0	0	591.1590586	0.109699852	0.242969873	591.1590586	-0.038327347	0.724541225	591.1590586	-0.580926881	6.64E-13	591.1590586	-0.295728811	0.001009884	591.1590586	-0.141315137	0.21137308
zapA	cell division protein ZapA	X276_RS04735	0	0	-1	-1	0	2050.125611	0.16940048	0.092416201	2050.125611	0.011366654	0.930409268	2050.125611	-0.417055575	5.19E-06	2050.125611	-0.399440872	3.01E-05	2050.125611	-0.039027283	0.769991019
divIVA	DivIVA domain-containing protein	X276_RS08185	-1	0	-1	-1	0	1969.368009	-0.486041062	5.48E-06	1969.368009	-0.152602654	0.214811567	1969.368009	-0.467620757	8.23E-06	1969.368009	-0.767115705	7.59E-13	1969.368009	0.205140253	0.108738185
ftsK	DNA translocase FtsK	X276_RS06385	0	0	1	0	0	1659.066482	-0.216928588	0.049249666	1659.066482	0.11800047	0.340463831	1659.066482	0.6255805	3.11E-10	1659.066482	0.221369529	0.040954301	1659.066482	0.136372589	0.26145198
ftsL	cell division protein FtsL	X276_RS08110	0	1	1	-1	-1	1539.950486	-0.085286008	0.474207241	1539.950486	0.452332152	1.39E-05	1539.950486	0.908708156	4.12E-21	1539.950486	-0.704544891	8.43E-13	1539.950486	-0.669395005	1.07E-10
ftsB	septum formation initiator	X276_RS00540	0	0	0	0	0	2964.247987	-0.109677059	0.581387147	2964.247987	0.086812115	0.68933347	2964.247987	0.494413287	0.003239378	2964.247987	-0.13169633	0.508611401	2964.247987	-0.50886549	0.005218164
mreB	functions in MreBCD complex in some organisms	X276_RS02645	0	0	-1	0	0	2867.924939	0.001241968	0.993572121	2867.924939	-0.289652575	0.046186464	2867.924939	-0.496524012	0.000154959	2867.924939	0.245036715	0.089924042	2867.924939	0.243558689	0.113880122
mreC	rod shape-determining protein MreC	X276_RS02650	0	-1	0	0	0	863.5720741	-0.182004046	0.050017235	863.5720741	-0.337987504	0.000204815	863.5720741	-0.180564272	0.042327411	863.5720741	0.089829863	0.376957268	863.5720741	0.216833104	0.031726276
mreD	rod shape-determining protein MreD	X276_RS02655	-1	0	0	0	0	297.5847226	-0.42108208	0.000328656	297.5847226	-0.397225278	0.001257021	297.5847226	-0.19573346	0.102747105	297.5847226	-0.011077088	0.944293434	297.5847226	0.33322516	0.014661631
minC	septum site-determining protein MinC	X276_RS02670	-1	-1	-1	0	0	1196.708469	-0.317862202	1.72E-07	1196.708469	-0.285745225	5.00E-06	1196.708469	-0.592873399	2.91E-23	1196.708469	-0.213409508	0.001425376	1196.708469	0.221714579	0.002708304
minD	septum site-determining protein MinD	X276_RS02675	0	0	-1	-1	1	1307.767304	-0.080528821	0.401858762	1307.767304	-0.23692824	0.008371008	1307.767304	-0.791601477	4.45E-22	1307.767304	-0.452803786	2.97E-07	1307.767304	0.483411579	1.83E-07
minE	cell division topological specificity factor	X276_RS02680	0	0	-1	-1	1	522.4625123	-0.086402895	0.351011226	522.4625123	-0.106049199	0.267539383	522.4625123	-0.646701344	2.83E-16	522.4625123	-0.546920238	5.24E-10	522.4625123	0.387987936	0.000119911

## Sheet: Putative_operon_organization
Supplementary File 6: Binary fission/asymmetric division genes - Putative operon organization
Gene	Putative physiological role	Locus tag
			Correlation matrix		Genome2D
			X276_RS05905	X276_RS05910
ftsA	FtsA	X276_RS05905	1.00	0.42	operon_0620
ftsZ	FtsZ	X276_RS05910	0.42	1.00	operon_0620
			Correlation matrix		Genome2D
			X276_RS25795	X276_RS25800
ftsI	penicillin-binding protein	X276_RS25795	1.00	0.99	operon_2918
ftsW	FtsW/RodA/SpoVE family cell cycle protein	X276_RS25800	0.99	1.00	operon_2918
			Correlation matrix		Genome2D
			X276_RS25830	X276_RS25835
ftsX	ABC transporter permease	X276_RS25830	1.00	1.00	operon_2922
ftsE	cell division ATP-binding protein FtsE	X276_RS25835	1.00	1.00	operon_2922
			Correlation matrix										Genome2D
			X276_RS02625	X276_RS02630	X276_RS02635	X276_RS02640	X276_RS02645	X276_RS02650	X276_RS02655	X276_RS02660	X276_RS02665	X276_RS02670
		X276_RS02625	1.00	0.85	-0.90	-0.90	-0.85	-0.64	-0.53	-0.56	0.42	-0.58	operon_0253
		X276_RS02630	0.85	1.00	-0.73	-0.83	-0.99	-0.93	-0.85	-0.75	0.50	-0.82	operon_0254
		X276_RS02635	-0.90	-0.73	1.00	0.81	0.78	0.52	0.40	0.21	-0.62	0.53	operon_0255
		X276_RS02640	-0.90	-0.83	0.81	1.00	0.80	0.67	0.57	0.64	-0.19	0.46	operon_0255
mreB	functions in MreBCD complex in some organisms	X276_RS02645	-0.85	-0.99	0.78	0.80	1.00	0.93	0.85	0.65	-0.63	0.86	operon_0255
mreC	rod shape-determining protein MreC	X276_RS02650	-0.64	-0.93	0.52	0.67	0.93	1.00	0.98	0.78	-0.51	0.90	operon_0255
mreD	rod shape-determining protein MreD	X276_RS02655	-0.53	-0.85	0.40	0.57	0.85	0.98	1.00	0.78	-0.51	0.91	operon_0255
		X276_RS02660	-0.56	-0.75	0.21	0.64	0.65	0.78	0.78	1.00	0.05	0.56	operon_0255
		X276_RS02665	0.42	0.50	-0.62	-0.19	-0.63	-0.51	-0.51	0.05	1.00	-0.79	operon_0256
		X276_RS02670	-0.58	-0.82	0.53	0.46	0.86	0.90	0.91	0.56	-0.79	1.00	operon_0257
			Correlation matrix			Genome2D
			X276_RS02670	X276_RS02675	X276_RS02680
minC	septum site-determining protein MinC	X276_RS02670	1.00	0.97	0.95	operon_0257
minD	septum site-determining protein MinD	X276_RS02675	0.97	1.00	0.99	operon_0257
minE	cell division topological specificity factor	X276_RS02680	0.95	0.99	1.00	operon_0257
