# Supplementary material for: Acidogenesis, solventogenesis, metabolic stress response and life cycle changes in Clostridium beijerinckii NRRL B-598 at the transcriptomic level
Source: Sci Rep. 2019 Feb 4;9:1371. doi: 10.1038/s41598-018-37679-0 (PMC6362236; doi:10.1038/s41598-018-37679-0)
Supplement: Supplementary file 9 — Dataset 7 [file 41598_2018_37679_MOESM9_ESM.xlsx]

## Sheet: RPKM
Acidogenesis, solventogenesis, metabolic stress response and life cycle changes in Clostridium beijerinckii NRRL B-598 at the transcriptomic level
Petra Patakova1*, Barbora Branska1, Karel Sedlar2, Maryna Vasylkivska1, Katerina Jureckova2, Jan Kolek1, Pavlina Koscova2, Ivo Provaznik2
1Department of Biotechnology, University of Chemistry and Technology Prague, Technicka 5, 166 28 Prague, Czech Republic.
2Department of Biomedical Engineering, Brno University of Technology, Technicka 12, 616 00 Brno, Czech Republic.
*corresponding author, e-mail:petra.patakova@vscht.cz
Supplementary File 7: Sporulation and sporulation-related genes - RPKM values
				T1				T2				T3				T4				T5				T6
	Gene	Putative physiological role	Locus tag	B1	C1	D1	E1	B2	C2	D2	E2	B3	C3	D3	E3	B4	C4	D4	E4	B5	C5	D5	E5	B6	C6	D6	E6
Sigma factors
	sigA	sigma factor A, sigma factor 70	X276_RS04380	507.35	522.98	484.68	516.74	363.26	374.78	348.52	353.49	341.78	347.52	314.01	341.24	524.22	436.55	492.97	436.61	506.26	446.58	455.75	426.99	299.85	282.41	288.52	264.76
	sigH	sigma factor H	X276_RS00850	317.37	291.33	307.10	307.85	394.23	404.32	376.78	393.80	404.40	355.86	382.84	366.55	288.13	314.73	280.15	289.87	288.50	272.66	275.53	272.46	317.67	276.00	284.63	264.13
	sigF	sigma factor F, active in forespore	X276_RS04185	248.93	201.95	221.47	195.95	1351.17	978.11	1256.47	910.78	1410.80	1142.79	1258.73	1075.35	2177.67	2021.45	2097.39	1832.17	823.41	826.13	739.57	785.04	701.46	684.62	639.95	603.06
	sigE	sigma factor E, active in mother cell	X276_RS05920	16.42	10.05	15.65	11.11	267.33	152.55	229.04	151.28	427.52	310.38	364.62	301.40	645.61	593.27	631.02	503.22	306.91	302.11	283.33	293.61	217.30	209.59	214.57	187.50
	sigG	sigma factor G, active in forespore	X276_RS05925	77.82	52.04	73.91	53.72	338.19	183.23	300.54	183.55	815.57	533.19	772.02	513.01	1572.69	1094.45	1613.88	1144.55	809.04	802.44	763.48	839.99	392.23	404.65	401.13	379.01
	sigK	sigma factor K, active in mother cell	X276_RS05895	398.90	292.35	321.83	301.19	128.68	112.30	109.44	95.58	271.87	164.67	225.81	138.57	1905.40	870.98	1928.39	760.18	1698.56	1742.27	1500.09	1701.26	938.30	1035.19	852.64	820.98
Pre-sporulation cells, stage 0 and I
	spo0A	master sporulation regulator, potentially also repressor of chemotaxis/motility	X276_RS08400	1248.76	1040.25	1226.29	1056.30	2201.89	1997.02	2160.91	1977.01	1766.77	1621.37	1703.04	1594.99	2379.78	2384.68	2369.10	2505.27	1122.72	1119.54	1064.97	1140.91	902.28	938.24	908.67	903.79
	abrB	repressor of sigma factor H, binds with Spo0A-P which results in derepression	X276_RS25920	1408.77	971.65	1497.70	1064.03	649.27	1025.90	710.09	1013.34	376.59	305.35	397.17	317.13	365.54	212.20	408.07	246.80	448.43	440.86	437.05	515.66	686.07	793.99	767.05	908.73
	sigH	sigma factor H	X276_RS00850	317.37	291.33	307.10	307.85	394.23	404.32	376.78	393.80	404.40	355.86	382.84	366.55	288.13	314.73	280.15	289.87	288.50	272.66	275.53	272.46	317.67	276.00	284.63	264.13
	ohk	orphan histidine kinase potentatially mediates Spo0A phosphorylation	X276_RS04155	22.97	18.00	21.63	17.25	18.26	21.52	16.48	22.15	20.61	19.61	21.14	19.13	22.44	13.64	27.51	13.70	13.25	16.83	14.22	15.17	14.87	15.86	12.00	11.92
	ohk	orphan histidine kinase potentatially mediates Spo0A phosphorylation	X276_RS04160	23.71	17.73	18.26	14.74	17.21	20.50	17.32	17.62	17.46	18.10	13.61	14.60	26.39	16.36	23.35	12.19	18.13	20.46	15.35	15.63	13.32	15.43	10.77	10.78
	ohk	orphan histidine kinase potentatially mediates Spo0A phosphorylation	X276_RS10430	51.86	60.19	48.10	55.93	60.08	79.79	62.23	73.57	43.44	43.54	41.93	44.01	37.76	32.25	40.03	28.99	31.93	32.35	29.81	31.13	33.71	38.88	32.18	31.54
	ohk	orphan histidine kinase potentatially mediates Spo0A phosphorylation	X276_RS14120	99.09	104.58	92.72	101.34	173.44	188.67	167.89	181.19	123.03	129.35	130.43	125.30	50.12	52.91	57.85	52.44	60.03	57.28	63.79	61.28	68.12	54.62	68.94	58.68
	ohk	orphan histidine kinase potentatially mediates Spo0A phosphorylation, putative ortholog of CA_C903 gene	X276_RS00130	69.96	73.01	59.48	67.21	299.71	238.49	261.02	214.01	381.17	331.63	321.15	273.90	533.27	501.63	493.48	418.36	330.46	290.87	289.11	274.03	218.03	194.07	202.30	154.89
	ohk	orphan histidine kinase potentatially mediates Spo0A phosphorylation	X276_RS12830	22.04	22.15	24.80	19.19	40.11	48.55	40.29	42.97	39.09	38.32	38.30	37.86	24.86	23.92	26.41	26.89	21.69	17.66	23.25	18.86	24.67	21.86	22.50	22.72
	sigK	sigma factor K	X276_RS05895	398.90	292.35	321.83	301.19	128.68	112.30	109.44	95.58	271.87	164.67	225.81	138.57	1905.40	870.98	1928.39	760.18	1698.56	1742.27	1500.09	1701.26	938.30	1035.19	852.64	820.98
	spoVG	global regulator, putative repressor of assymetric division	X276_RS00465	1528.59	1767.04	1704.44	1940.91	1228.50	1649.05	1344.17	1661.10	1746.97	1869.02	1743.38	1935.06	2031.00	1530.04	2254.97	1628.76	820.35	1014.71	803.73	1045.43	781.43	855.18	747.86	926.99
Granulose formation and degradation
	pgm	phospho sugar mutase, catalyzes reaction sugar-6P to sugar-1-P	X276_RS04920	382.92	440.02	403.20	456.46	904.95	895.96	907.96	919.32	784.43	789.80	795.70	815.37	375.79	376.09	389.07	389.14	272.60	259.25	284.58	260.68	287.75	279.38	308.88	271.76
	glgD	glucose-1-phosphate adenyl transferase, formation of ADP-glucose from glucose 1-P	X276_RS26085	494.63	436.00	467.22	448.58	837.76	650.78	771.41	624.93	731.80	745.36	679.80	698.67	799.14	818.14	785.36	779.32	419.64	429.25	394.55	433.66	336.70	347.91	338.31	296.91
	glgC	glucose-1-phosphate adenyl transferase, formation of ADP-glucose from glucose 1-P	X276_RS26090	564.68	479.99	624.10	528.17	1040.59	791.97	1101.88	858.78	844.10	852.65	978.65	910.34	789.72	927.04	847.00	1012.89	501.44	512.69	538.66	529.93	410.45	409.74	411.37	401.10
	amy	glycoside hydrolase, granulose hydrolysis?	X276_RS26095	407.09	335.66	378.88	338.18	522.07	420.92	478.06	405.06	412.67	409.87	369.92	382.15	357.09	382.74	339.86	363.26	226.05	229.27	205.85	222.36	221.36	237.50	209.50	194.37
	glgP	glycogen phosphorylase, granulose phosphorolysis?	X276_RS26100	468.05	428.40	448.14	442.21	710.15	572.00	693.16	565.17	564.82	583.73	559.63	568.36	434.89	516.72	442.31	510.93	347.82	362.04	338.97	359.44	338.64	356.62	323.91	329.59
	glgA	glycogen synthase, formation of α-1,4 glucan from ADP-glucose subunits	X276_RS26105	584.74	456.33	602.99	474.01	704.25	580.50	725.52	603.05	586.60	572.60	635.68	592.86	428.16	553.68	454.47	581.06	350.47	371.63	371.25	387.85	341.64	350.65	335.00	355.60
	glgB	branching enzyme,hydrolysis of α-1,4 glucan and attachment of oligosaccharides with α-1,6-bonds	X276_RS26110	563.98	522.81	558.41	533.14	609.52	508.21	594.25	506.02	541.70	468.56	536.81	466.22	439.12	488.38	443.59	501.13	302.60	325.41	301.85	317.16	289.66	292.22	290.93	268.99
Agr quorum sensing systems
	agrC	sensor histidine kinase	X276_RS15165	29.33	20.52	25.49	20.99	29.44	33.57	26.84	34.92	37.25	40.32	43.44	34.55	22.09	15.58	24.12	13.75	11.32	12.63	11.03	13.27	11.24	10.38	9.23	7.03
	agrD	cyclic lactone autoinducer peptide	X276_RS15170	398.49	236.85	386.90	284.42	332.60	393.39	381.51	458.18	430.73	527.79	374.87	631.08	207.78	154.61	247.55	171.76	109.53	103.99	101.33	109.34	71.97	63.05	106.31	91.90
	agrB	putative AIP processing and secretion activity, membrane protein	X276_RS15175	387.50	259.59	360.25	267.98	270.30	317.45	269.28	309.69	229.30	260.24	221.42	262.83	115.12	100.50	121.66	98.62	73.29	76.96	65.28	74.45	58.95	64.59	62.69	48.24
	agrA	hypothetical protein potentially involved in AIP signal transduction after autophosporylation	X276_RS15180	343.22	253.92	289.05	257.23	187.25	235.52	163.96	221.45	177.04	172.76	184.03	158.12	104.83	74.57	117.42	68.07	45.21	49.93	54.71	49.34	38.00	49.39	40.25	34.49
		class I SAM-dependent methyltransferase	X276_RS03335	16335.82	13229.57	12803.93	11900.28	5160.08	6366.03	4267.63	5275.60	5501.24	4671.18	3914.96	3937.92	1630.05	1076.18	1450.37	937.68	1542.64	1860.15	1204.10	1652.17	1332.66	1432.56	1125.19	1184.68
	agrB	putative AIP processing and secretion activity, membrane protein	X276_RS03340	225.34	188.73	257.28	188.35	239.75	264.34	238.04	306.96	257.03	260.34	362.05	305.26	72.22	68.08	104.33	70.23	69.90	72.23	80.62	77.82	115.15	145.31	143.96	160.83
	agrC	sensor histidine kinase	X276_RS03345	86.10	64.95	62.16	48.72	60.20	82.67	41.04	58.34	41.19	55.58	20.74	26.57	19.64	13.13	17.64	9.78	16.03	14.94	16.91	12.42	29.15	31.12	19.75	20.07
	agrB	putative AIP processing and secretion activity, membrane protein	X276_RS03350	1013.41	1069.10	1068.32	1294.88	850.81	1224.72	912.02	1455.92	883.94	981.52	1040.67	1088.48	287.02	301.51	373.90	364.78	237.98	313.18	279.97	350.20	353.71	485.72	439.23	499.56
	agrC	sensor histidine kinase	X276_RS16460	44.25	30.55	39.06	28.71	28.23	38.16	27.66	36.45	45.33	52.25	45.48	47.96	46.72	42.17	48.31	40.02	18.58	19.29	17.53	18.60	10.99	11.12	9.54	8.57
	agrD	cyclic lactone autoinducer peptide	X276_RS16465	1781.02	1529.21	2756.62	2201.82	2203.52	2417.24	3181.49	3826.33	5035.90	4014.81	8866.35	6436.30	1253.60	950.09	2271.17	1880.78	454.69	485.99	661.39	706.70	247.16	299.20	331.26	424.23
	agrA	hypothetical protein potentially involved in AIP signal transduction after autophosporylation	X276_RS16470	293.42	211.03	214.36	195.45	157.70	212.29	131.33	185.90	240.15	226.77	184.35	197.42	118.58	98.81	130.80	78.35	65.19	62.77	60.44	57.05	48.54	41.81	53.82	36.10
	agrB	putative AIP processing and secretion activity, membrane protein	X276_RS16475	225.51	168.86	196.35	166.07	143.12	204.02	127.28	184.36	205.32	192.84	207.55	160.74	90.21	84.50	98.66	78.66	44.13	55.56	48.24	44.89	40.91	39.22	40.44	34.80
Stage II to V sporulation
	spoIIAA	anti-anti sigma factor F	X276_RS04175	216.90	163.92	234.40	219.41	1074.23	851.18	1238.16	951.03	1027.66	864.14	1238.70	957.49	1157.32	1305.07	1462.07	1486.54	610.05	604.62	709.42	707.29	496.97	478.94	594.98	524.66
	spoIIAB	anti-sigma factor F	X276_RS04180	247.56	202.88	300.18	217.22	1504.57	1055.74	1655.77	1156.13	1385.80	1148.73	1654.84	1269.93	1723.76	1844.02	1823.20	2062.78	825.07	792.24	910.99	841.77	709.40	655.47	781.02	695.07
	sigF	sigma factor F	X276_RS04185	248.93	201.95	221.47	195.95	1351.17	978.11	1256.47	910.78	1410.80	1142.79	1258.73	1075.35	2177.67	2021.45	2097.39	1832.17	823.41	826.13	739.57	785.04	701.46	684.62	639.95	603.06
	spoIIE	phosphatase, dephosphorylation of SpoIIAA, assymetric division regulator, involved in formation sigF, sigE, sigG	X276_RS00600	51.10	51.28	49.74	55.29	719.78	498.76	716.99	497.71	1236.49	907.43	1247.00	898.24	1845.91	1726.40	1970.62	1720.62	676.47	829.58	692.83	860.79	617.63	680.05	627.47	684.83
	spoIIR	binding with SpoIIGA, pro-sigE processing	X276_RS02155	29.95	22.50	33.01	24.11	33.07	29.44	31.76	32.92	38.64	33.08	46.67	34.29	73.22	59.71	84.12	67.36	30.83	28.06	38.05	31.42	30.19	29.02	32.07	30.05
	spoIIGA	hydrolysis of pro-sigE	X276_RS05915	11.43	9.96	10.17	7.74	140.27	101.25	135.09	102.38	246.01	167.76	238.50	152.41	378.05	327.13	412.94	299.37	150.81	171.39	161.97	177.83	114.91	126.61	108.38	108.58
	sigE	sigma factor E, active in mother cell	X276_RS05920	16.42	10.05	15.65	11.11	267.33	152.55	229.04	151.28	427.52	310.38	364.62	301.40	645.61	593.27	631.02	503.22	306.91	302.11	283.33	293.61	217.30	209.59	214.57	187.50
	sigG	sigma factor G, active in forespore	X276_RS05925	77.82	52.04	73.91	53.72	338.19	183.23	300.54	183.55	815.57	533.19	772.02	513.01	1572.69	1094.45	1613.88	1144.55	809.04	802.44	763.48	839.99	392.23	404.65	401.13	379.01
	ylmC	putative Ylmc sporulation protein	X276_RS05930	160.12	93.32	173.50	109.45	340.41	211.09	306.22	200.66	1060.66	637.70	996.00	612.52	2754.03	1613.06	2886.96	1754.30	1392.13	1426.17	1356.82	1586.22	593.82	695.94	630.56	623.76
	nrdR	transcriptional repressor of ribonucleotide reductase (the enzym involved in cell division and DNA repair)	X276_RS05935	390.64	253.82	342.73	257.24	535.70	456.71	457.38	424.71	1152.51	763.82	984.62	673.72	2211.48	1369.40	2016.80	1196.56	983.76	1028.53	855.47	980.93	540.25	517.68	442.88	452.64
	spoIIM	engulfment process, dissolution of septal cell wall	X276_RS09900	108.85	82.69	98.39	85.36	57.24	36.62	47.02	39.24	368.73	222.30	376.61	198.03	1287.56	941.57	1473.30	840.41	1039.71	1358.67	1132.54	1300.67	456.34	668.62	471.94	567.91
	spoIIP	engulfment process, dissolution of septal cell wall, amidase, endopeptidase	X276_RS04230	26.92	15.79	26.00	17.96	29.42	16.20	28.82	16.12	250.02	125.53	242.17	131.60	561.15	445.69	601.76	440.70	240.06	250.01	234.50	270.65	117.95	127.74	116.34	111.89
	spoIID	lytic transglycosylase, egulfment process	X276_RS02295	7.02	5.18	6.49	4.58	12.88	5.96	11.07	5.24	75.54	54.19	82.50	53.23	169.42	147.92	167.33	153.98	96.35	88.84	93.22	94.31	39.04	39.80	38.88	36.58
	spoIIQ	peptidase, engulfment process	X276_RS02300	89.05	61.41	92.24	64.02	193.30	95.93	186.94	102.50	1154.72	708.32	1206.52	729.21	1445.25	1098.40	1391.05	1109.93	694.79	787.44	690.67	768.34	360.33	338.31	371.95	366.94
	spoIIID	transcriptional regulator of sigE and sigK dependent genes	X276_RS02305	75.00	62.38	53.06	58.79	171.68	79.96	144.80	74.20	727.30	504.46	650.89	436.30	901.93	837.75	841.97	751.08	533.31	628.38	489.56	589.35	269.28	301.88	262.22	258.32
	mre	rod shape determining protein, spore shape?	X276_RS02310	260.87	236.71	315.88	275.58	278.64	221.87	307.54	271.50	845.50	637.88	1032.69	689.20	965.92	1025.27	1046.44	1163.00	813.88	897.87	908.83	988.90	553.14	566.05	591.13	638.63
	yyaC	spore protease	X276_RS02315	48.35	37.79	46.90	41.86	26.91	24.15	26.65	22.81	104.51	68.51	81.96	67.13	319.89	329.37	312.63	298.26	230.12	287.71	218.96	262.40	114.78	126.81	108.48	119.06
		hypothetical sporulation involved protein	X276_RS02320	8.48	8.39	8.48	7.09	11.87	8.74	13.46	9.60	48.79	31.03	54.73	28.70	76.50	74.74	99.20	59.99	33.96	47.49	50.99	49.79	21.34	30.75	26.97	26.49
	spoIIIAA	ATPase part, channel function between forespore and mother cell	X276_RS08300	7.96	6.19	9.37	6.65	41.29	21.36	47.83	30.14	288.97	194.06	289.29	186.05	420.93	399.63	434.80	442.13	268.09	279.19	284.34	306.11	143.79	162.25	151.43	147.33
	spoIIIAB	ATPase part, channel function between forespore and mother cell	X276_RS08305	7.94	5.59	8.71	6.01	51.45	30.06	49.00	29.36	332.32	229.41	334.98	236.33	481.58	520.14	482.80	515.76	343.25	377.12	345.66	394.12	194.74	195.70	196.84	186.58
	spoIIIAC	ATPase part, channel function between forespore and mother cell	X276_RS08310	8.36	9.58	9.52	10.33	60.08	34.37	40.59	30.08	455.58	295.03	335.02	271.90	663.14	622.02	674.44	605.76	424.47	462.57	373.00	423.61	191.09	235.52	181.01	207.40
	spoIIIAD	ATPase part, channel function between forespore and mother cell	X276_RS08315	8.89	7.22	12.94	8.38	42.30	23.69	45.07	31.85	345.19	218.63	307.91	230.36	512.49	516.06	587.19	441.91	306.10	354.84	324.40	333.43	155.74	201.09	171.46	187.97
	spoIIIAE	ATPase part, channel function between forespore and mother cell	X276_RS08320	13.48	10.99	13.58	10.00	59.34	33.94	58.88	34.04	453.87	307.61	430.50	298.66	732.96	792.11	776.65	729.74	505.45	596.48	516.31	592.64	320.50	349.28	319.54	346.79
	spoIIIAF	ATPase part, channel function between forespore and mother cell	X276_RS08325	11.36	9.37	11.11	6.06	60.09	34.58	54.08	33.24	435.95	293.00	399.95	257.70	696.83	683.44	704.04	634.79	459.38	496.05	430.71	483.63	262.22	261.52	246.81	228.22
	spoIIIAG	ATPase part, channel function between forespore and mother cell	X276_RS08330	17.89	12.89	15.22	12.47	86.42	51.26	84.32	46.26	726.68	471.97	747.25	429.89	1131.03	997.68	1141.79	943.47	618.66	671.71	613.01	692.47	346.08	322.90	322.28	334.76
	spoIIIAH	ATPase part, channel function between forespore and mother cell	X276_RS08335	79.27	51.24	77.07	59.07	203.10	104.08	197.58	108.29	1582.89	926.23	1609.25	949.85	2695.41	2103.50	2671.30	2331.45	1535.93	1705.04	1588.07	1819.04	703.50	725.86	729.41	719.02
	yabP	spore cortex organization?	X276_RS00530	211.29	156.44	244.01	192.69	97.63	82.53	109.58	81.47	545.04	283.38	596.55	308.59	1885.83	996.20	2388.41	1113.17	1172.85	1322.42	1322.30	1599.64	595.30	645.31	667.18	746.43
	yabQ	spore coat assembly?	X276_RS00535	120.15	88.20	74.24	81.67	61.56	44.44	41.58	39.83	296.30	158.40	192.82	117.80	1190.46	577.29	951.16	390.09	671.14	798.02	509.24	603.36	321.97	395.74	255.40	275.12
	spoIVFB	sigma K factor processing	X276_RS02695	19.93	13.28	15.50	10.65	11.50	11.71	13.16	10.38	95.30	52.20	78.89	46.64	210.14	150.70	214.29	108.84	110.70	137.25	98.98	120.50	68.18	71.36	54.69	53.49
	sigK	sigma factor K, active in mother cell	X276_RS05895	398.90	292.35	321.83	301.19	128.68	112.30	109.44	95.58	271.87	164.67	225.81	138.57	1905.40	870.98	1928.39	760.18	1698.56	1742.27	1500.09	1701.26	938.30	1035.19	852.64	820.98
	spoIVB	serine protease, degrades spoIIQ?	X276_RS08395	29.44	28.34	27.80	28.79	10.42	15.18	12.58	15.95	12.37	8.64	15.30	8.29	150.22	81.70	152.63	84.74	253.57	239.93	250.36	247.73	92.11	100.25	98.75	98.08
	yunB	sigma K factor processing	X276_RS22705	40.70	34.74	47.21	34.88	33.30	31.60	36.63	30.89	109.90	68.15	112.63	73.26	316.61	313.43	337.68	317.25	348.70	336.13	333.88	351.39	154.72	161.64	162.77	171.06
Spore cortex proteins
	mraZ	transcritptional repressor of spore cortex formation?	X276_RS08100	208.48	183.78	224.16	189.85	195.68	188.42	203.48	191.28	176.22	141.87	164.72	141.85	167.56	141.63	168.18	154.81	95.25	104.31	98.46	111.75	105.64	98.92	125.97	101.96
	ftsL	cell division protein, involved in bacilli sporulation	X276_RS08110	189.49	182.39	163.39	198.47	240.01	199.79	224.37	201.30	385.46	306.76	350.94	265.25	775.31	657.38	817.41	610.49	386.18	423.70	382.81	393.02	231.55	240.69	208.15	194.23
	spoVD	cortex formation, FtsI family protein	X276_RS08115	204.83	169.57	228.58	176.04	205.68	165.40	209.66	182.07	311.07	248.37	353.67	269.95	559.21	562.48	588.37	625.06	379.21	408.25	410.45	436.80	219.67	241.27	233.47	254.30
	spoVD	cortex formation, FtsI family protein	X276_RS08120	50.89	40.65	51.54	44.92	58.89	56.02	58.56	55.41	127.47	90.91	122.49	87.75	262.50	255.93	257.13	246.38	191.02	218.14	187.37	208.42	103.76	119.36	108.82	112.16
	murE	UDP-N-acetylmuramoyl-L-alanyl-D-glutamate--2,6-diaminopimelate ligase, peptidoglycan synthesis	X276_RS08125	64.83	69.23	60.18	69.59	123.30	115.67	117.77	105.80	187.72	141.94	175.81	121.63	250.51	225.49	237.17	214.34	184.43	185.09	176.21	177.33	128.57	122.87	123.54	107.59
	murF	UDP-N-acetylmuramoyl-L-alanyl-D-glutamate--2,6-diaminopimelate ligase, murein synthesis	X276_RS08130	108.99	91.92	106.46	91.20	132.96	124.15	125.72	117.89	242.11	188.59	246.31	176.61	447.09	368.61	475.37	368.09	372.85	384.58	377.88	376.90	244.46	242.47	226.89	226.59
	mraY	FtsI, phospho-N-acetylmuramoyl-pentapeptide-transferase, peptidoglycan synthesis	X276_RS08135	104.63	81.11	102.43	89.88	88.98	95.53	90.33	98.85	192.90	157.15	190.53	157.14	354.90	343.39	364.06	328.00	281.39	304.62	275.96	297.85	187.64	177.79	183.88	171.10
	spoVE	FtsW, cortex peptidoglycan synthesis	X276_RS08140	120.25	104.64	120.44	105.05	102.55	113.73	107.37	108.31	234.89	197.02	231.66	196.18	411.97	407.82	408.75	394.68	292.44	320.47	305.76	321.42	201.75	200.63	194.39	200.08
	prk	serine protein kinase	X276_RS02960	452.39	401.41	461.58	419.43	226.23	169.81	219.69	164.91	922.48	602.80	932.38	586.52	2009.07	2015.83	2014.04	2060.83	2488.04	2585.88	2494.34	2572.20	1183.16	1328.81	1144.49	1244.72
	yhbH	amidase, spore coat protein?	X276_RS02965	556.34	497.50	527.81	485.00	292.35	201.63	275.90	195.29	1067.30	708.09	1037.54	671.83	2358.45	2386.34	2212.81	2367.87	3081.51	3125.55	2913.35	3011.41	1543.08	1714.58	1430.45	1538.13
	spoVR	dehydration of spore core and maturation of spore cortex?, assembly of spore coat?	X276_RS02970	430.45	355.96	388.15	354.88	190.98	141.12	179.95	132.55	829.14	505.27	732.41	472.32	1896.03	1801.59	1861.53	1702.06	2248.36	2389.23	2078.05	2326.06	1029.30	1163.22	990.71	1025.98
		oxidase, spore coat protein?	X276_RS02975	618.62	526.51	563.30	514.54	299.03	258.03	297.44	248.51	1047.46	646.95	958.32	608.35	2773.39	2168.46	2745.65	2031.33	3185.40	3317.77	3010.98	3223.54	1649.03	1877.77	1633.11	1627.45
		hypothetical sporulation protein, stage V	X276_RS02980	726.45	604.42	663.01	551.05	348.13	286.35	317.08	272.55	1282.12	728.43	1097.76	677.12	3674.73	2478.10	3264.77	2090.91	3569.39	3706.32	3126.43	3369.98	2021.47	2078.48	1797.05	1836.09
		hypothetical sporulation protein, stage V	X276_RS02985	46.46	32.29	43.11	33.35	28.95	16.56	26.83	18.47	160.35	98.72	124.96	100.07	490.97	370.10	480.11	319.70	474.91	497.52	422.69	485.12	277.85	316.12	231.07	252.53
	spoVT	transcriptional regulator, sporulation stage V	X276_RS00505	367.99	300.25	419.25	338.17	70.83	79.78	88.16	90.57	310.42	159.74	344.58	165.86	3614.71	1875.11	3615.58	2117.12	2568.71	2840.47	2694.03	3081.96	700.51	833.14	749.66	911.13
Spore coat proteins
	spoIVA	spore coat assembly	X276_RS06000	150.96	110.90	156.09	115.69	152.02	87.49	154.07	91.31	1141.01	697.46	1168.12	685.33	2087.27	1867.35	2035.98	1886.48	1669.12	1845.26	1689.85	1872.22	895.07	910.34	871.94	905.37
	cotS	outer spore coat protein cotS	X276_RS02090	28.52	23.19	34.59	26.36	19.60	22.80	17.24	19.42	12.40	10.67	12.26	7.66	115.66	52.96	123.81	56.58	219.22	214.46	232.58	223.43	157.85	155.19	155.02	139.80
	cotS	outer spore coat protein cotS	X276_RS02095	41.90	31.52	40.64	39.74	28.99	30.51	25.78	32.94	23.73	15.20	24.61	15.97	187.30	79.53	186.15	90.68	330.04	301.54	315.65	314.29	208.64	227.91	207.90	194.92
	cotS	outer spore coat protein cotS	X276_RS02100	58.60	51.74	44.01	47.80	27.34	34.67	27.96	31.66	43.62	26.59	33.17	26.21	252.73	104.25	231.83	81.21	371.29	359.65	291.41	323.08	256.44	267.71	204.85	202.69
	cotS	outer spore coat protein cotS	X276_RS02110	101.71	77.37	107.25	77.09	113.02	72.68	115.13	73.72	1010.33	549.52	987.85	522.74	1851.23	1321.20	2050.76	1319.11	977.14	1130.43	984.37	1157.50	455.86	515.90	466.84	479.00
	cotS	outer spore coat protein cotS	X276_RS04365	17.96	9.49	17.17	10.59	12.15	6.32	13.11	7.02	89.28	49.97	103.95	47.15	317.36	213.66	400.63	200.79	227.24	233.42	274.69	249.21	107.06	103.02	111.56	94.52
	cotA	outer spore coat protein cotA	X276_RS15535	16.68	13.81	13.13	16.82	10.17	12.00	11.73	7.14	6.92	8.38	9.11	9.03	67.48	43.83	63.10	47.65	205.36	190.08	206.30	176.49	170.23	166.52	183.43	168.17
	cotJC	inner spore coat protein cotJC, manganese catalase	X276_RS10410	644.47	776.47	662.69	854.79	681.52	803.09	733.94	825.50	462.52	451.80	464.24	500.72	1700.16	816.89	1759.27	866.69	9280.20	9211.34	9100.87	9207.20	8728.63	10124.60	8930.18	10201.13
	cotJB	inner spore coat protein cotJB	X276_RS10415	575.45	708.07	672.49	765.19	642.19	768.60	744.13	841.86	524.31	453.08	592.95	502.91	1503.85	738.27	1590.82	847.99	8399.53	8460.76	8691.81	8814.56	8201.46	10500.08	8496.24	10248.46
	cotJA	inner spore coat protein cotJA	X276_RS10420	382.98	462.38	441.92	477.99	346.46	434.31	395.73	435.17	293.48	261.52	330.57	271.28	997.53	483.35	1139.52	503.97	4621.51	5096.79	5017.17	5486.39	4950.65	5989.91	5249.67	6822.48
	cotF	spore coat protein cotF	X276_RS07720	19.20	19.46	20.12	20.97	2.60	6.73	3.03	6.81	11.76	4.68	12.48	7.34	95.80	67.88	111.54	106.15	154.06	180.04	189.87	169.91	62.04	62.22	53.00	73.55
	cotF	spore coat protein cotF	X276_RS07725	17.35	19.38	19.50	15.40	6.10	3.89	4.38	4.71	9.65	7.93	14.28	7.45	83.60	72.26	84.16	73.66	140.64	168.81	139.67	144.64	57.15	54.11	55.10	47.87
	cotF	spore coat protein cotF	X276_RS07730	23.63	22.84	24.40	23.32	6.15	5.74	6.25	5.43	11.84	8.56	15.71	10.59	96.62	92.08	91.75	98.90	191.77	200.66	203.37	207.17	65.51	67.79	69.12	62.03
	cotF	spore coat protein cotF	X276_RS07735	14.89	19.67	14.08	19.71	3.00	3.52	4.36	6.22	7.96	7.45	6.19	6.16	80.89	67.00	65.83	62.16	137.85	147.17	108.33	128.95	49.77	52.36	31.53	46.32
	cotF	spore coat protein cotF	X276_RS07740	30.77	28.34	37.17	31.05	10.14	6.54	5.98	6.32	16.19	13.17	19.01	13.43	154.27	109.41	146.74	108.66	234.11	240.00	231.18	249.52	68.58	77.81	75.71	84.31
Putative spore coat proteins
	ytfJ	sporulation protein YtfJ, spore coat?	X276_RS09425	76.95	59.71	82.00	62.55	51.02	36.53	49.16	49.22	197.35	136.41	183.35	130.27	662.53	502.49	715.75	490.49	494.50	551.94	491.40	538.10	190.63	208.44	200.89	206.31
		ferritin (iron sotrage protein), spore formation?	X276_RS17235	142.93	164.37	164.06	172.65	115.96	130.42	127.20	150.74	92.51	84.87	101.31	93.94	335.51	183.45	340.52	212.27	1532.76	1427.25	1597.34	1513.28	1093.66	1217.67	1176.14	1260.79
		spore coat protein?, iron-binding, electron acceptor	X276_RS05065	264.84	253.76	306.61	288.10	203.23	303.21	225.96	295.71	253.62	248.68	213.16	257.60	779.67	408.69	911.75	371.13	1112.28	1344.65	1155.28	1480.41	1020.82	1340.68	1133.93	1456.78
		exosporium collagen-like ptrotein	X276_RS13635	86.45	122.29	119.45	133.87	140.31	138.76	187.76	176.75	133.16	188.83	173.07	218.63	220.76	265.15	227.05	317.84	4515.62	3873.74	5394.99	4122.04	6392.41	6468.66	7414.00	8519.30
		cupin domain protein, nutrient reservoir, spore formation?	X276_RS15410	291.59	354.52	382.53	404.27	301.72	363.12	388.11	442.25	210.55	198.20	278.68	233.82	746.48	460.89	847.04	534.39	2904.27	2729.84	3381.97	3077.78	2516.80	2613.65	2963.34	3150.59
		membrane, spore coat? protein, oxidase	X276_RS12500	244.92	276.23	338.68	314.73	131.60	120.83	164.46	156.14	225.21	157.07	293.49	183.46	633.11	725.22	690.49	909.21	1543.16	1436.07	1834.98	1583.46	834.17	872.37	989.77	1079.26
	sod	spore coat protein, superoxid dismutase	X276_RS07760	69.82	59.66	61.74	56.55	58.04	63.76	57.84	60.89	75.39	60.75	67.61	60.55	239.26	160.83	239.40	150.46	226.54	242.08	201.08	247.55	84.86	92.15	86.03	77.32
Dipicolinic acid synthesis
	dapB	4-hydroxy-tetrahydropicolinate reductase	X276_RS08820	563.09	693.85	484.19	638.83	509.07	594.06	471.68	514.79	441.57	457.79	343.21	413.81	770.51	649.36	710.99	557.58	1660.01	1701.63	1449.77	1502.74	1384.36	1418.58	1209.71	1220.20
	dapA	4-hydroxy-tetrahydropicolinate synthase	X276_RS08825	616.54	750.25	588.05	758.85	650.02	693.36	623.84	632.88	543.06	541.24	486.48	517.37	888.71	760.22	876.04	721.05	2050.69	1959.98	1934.60	1939.18	1653.69	1662.25	1517.55	1526.92
	asd	aspartate semialdehyde dehydrogenase, NADPH dependent, part of L-lysine biosynthesis	X276_RS08830	381.85	507.34	402.08	540.54	477.42	525.76	493.15	547.84	443.19	440.44	449.52	441.93	424.40	461.35	466.21	491.21	575.91	573.27	704.09	680.72	454.02	440.67	522.74	506.60
	dapA	4-hydroxy-tetrahydrodipicolinate synthase DapA	X276_RS25200	348.59	516.08	388.84	541.40	634.55	654.60	675.93	685.82	709.84	692.11	754.67	727.18	370.59	349.43	409.74	359.80	219.71	229.13	237.41	233.52	221.80	205.22	233.57	216.08
	etfA	electron transfer flavoprotein subunit alpha	X276_RS01565	59.65	102.24	67.09	107.37	183.03	230.11	186.39	217.82	57.54	106.16	67.66	112.93	991.60	867.97	951.92	880.08	358.14	261.15	351.06	252.46	304.87	192.51	309.19	185.91
	etfB	electron transfer flavoprotein subunit beta	X276_RS01570	44.96	66.26	52.46	72.32	154.15	175.69	161.11	174.29	35.61	63.65	31.62	68.39	471.80	364.95	473.36	389.83	179.99	121.47	174.23	117.41	178.11	94.34	198.21	78.94
Spore core proteins		small acid soluble protein, aβ type
	ssp	small acid soluble protein, aβ type	X276_RS08835	18.81	27.83	21.38	24.85	6.99	5.08	7.27	5.89	26.85	18.14	29.18	18.33	151.81	78.72	155.52	81.98	158.54	154.81	152.33	177.23	40.62	49.55	49.78	50.82
	ssp	small acid soluble protein, aβ type	X276_RS17320	1415.42	1459.58	1391.09	1430.74	349.47	656.92	361.25	629.88	265.95	241.11	254.93	237.14	11744.33	4366.09	11090.73	3987.65	7445.85	12618.38	6847.97	12460.38	4124.84	6503.34	3902.82	6695.50
	ssp	small acid soluble protein, aβ type	X276_RS12035	509.21	528.79	658.95	593.76	180.18	236.95	218.61	313.29	180.55	140.17	211.39	159.49	4349.45	1941.70	4947.48	2673.27	4347.19	4099.16	5036.38	5297.60	1974.85	2101.03	2348.87	2600.25
	ssp	small acid soluble protein, aβ type	X276_RS17200	735.14	797.60	745.31	832.48	118.32	229.84	118.63	197.54	79.40	62.72	60.02	56.11	7760.17	3120.31	7472.85	2867.05	4112.11	7222.46	3971.84	7184.77	1601.40	2529.39	1490.11	2472.24
	ssp	small acid soluble protein, aβ type	X276_RS16170	1169.31	1138.68	1346.93	1329.61	385.39	651.80	473.35	791.71	265.11	254.51	298.58	347.43	8126.07	2938.98	9113.09	3148.46	7026.20	9959.96	7825.91	11123.85	4843.73	6430.60	5581.00	7785.19
	ssp	small acid soluble protein, aβ type	X276_RS16035	677.82	639.40	778.65	717.50	267.11	451.20	317.48	514.08	305.87	251.37	308.68	283.27	4578.38	1507.94	5361.06	1729.73	2901.89	4443.71	3329.21	5284.99	2467.79	3610.62	2908.11	4652.47
	ssp	small acid soluble protein, aβ type	X276_RS17270	1418.89	1410.67	1794.98	1551.19	614.44	827.86	781.62	967.49	385.46	327.46	498.24	404.60	9594.71	3408.42	10817.98	4392.20	13740.22	13855.82	16107.85	17173.92	8868.51	9962.05	10425.05	12422.69
	ssp	small acid soluble protein, aβ type	X276_RS07405	1420.79	1333.99	1586.46	1401.95	681.55	866.89	723.35	917.23	402.41	368.93	455.55	400.24	9191.18	3198.27	9682.88	3826.48	12629.24	13069.14	13735.70	15089.07	8787.83	10073.13	9366.95	11366.69
	ssp	small acid soluble protein, aβ type	X276_RS12655	1376.58	1420.20	1060.82	1280.96	428.31	746.99	374.82	589.15	609.02	419.04	359.40	387.98	7936.69	4333.60	6596.36	3591.54	8845.69	16480.17	6601.05	14351.39	4364.47	7468.49	3507.08	6329.36
	ssp	small acid soluble protein, aβ type	X276_RS02560	2061.07	1914.98	2964.07	2235.54	641.04	1223.28	824.98	1350.71	831.09	721.86	994.43	836.82	15337.33	6979.05	16825.93	8697.65	10263.04	18614.88	11433.12	22433.58	7883.60	15443.56	9428.23	19450.96
	sspTLP	small acid soluble protein, aβ type	X276_RS24355	69.02	70.49	86.70	71.62	31.66	25.22	31.06	35.57	19.32	11.93	23.76	12.56	685.53	256.11	745.30	346.92	556.17	573.85	625.06	706.47	171.99	208.65	230.11	205.99
	sspH	small acid soluble protein, aβ type	X276_RS21100	31.01	23.82	58.66	40.00	46.05	25.86	84.11	38.89	473.92	229.40	794.75	351.27	541.45	321.52	835.75	530.98	222.03	244.67	314.56	378.44	95.78	75.51	181.52	149.91
Germination enzymes
	gerA	germination protein A, germination receptor	X276_RS05170	23.66	17.21	18.97	16.48	10.56	8.37	9.81	5.88	16.66	10.00	12.23	8.73	180.53	127.51	180.36	101.95	182.59	189.08	170.97	178.86	50.92	53.54	46.30	43.37
	yyaC	spore protease	X276_RS27070	24.64	20.95	27.44	16.20	34.99	24.19	32.80	16.77	116.81	63.80	124.22	67.61	168.90	124.34	194.99	127.98	74.49	83.40	82.87	92.34	48.72	42.15	50.37	38.28
	gpr	germination endopeptidase	X276_RS04225	22.85	23.74	23.40	24.87	7.85	8.25	9.44	8.37	17.74	12.57	15.97	10.62	107.61	66.74	98.64	70.03	128.24	128.93	117.46	120.21	46.31	46.93	42.35	44.89
		spore cortex lytic protein	X276_RS17175	171.76	173.69	213.61	199.44	76.32	70.00	90.05	84.87	220.75	150.38	264.71	172.66	606.02	583.43	632.23	693.35	843.88	870.77	954.22	974.36	469.93	480.85	476.88	544.18
		spore core dehydration	X276_RS00305	7.56	6.58	8.21	6.17	11.16	10.18	12.87	8.22	88.76	56.49	82.65	53.46	190.38	157.55	191.29	144.95	103.01	120.73	104.14	118.18	48.38	56.22	45.45	57.85
		spore core dehydration	X276_RS00310	7.84	4.14	9.04	4.11	15.98	8.90	12.32	9.51	85.89	58.07	86.25	55.66	178.72	142.15	181.48	151.81	100.76	112.57	103.78	106.09	45.36	50.39	45.66	47.09
	spoVAC	mechano-sensitive channel formation, involved in release of DPA during spore germination	X276_RS04190	51.41	30.63	33.29	32.71	31.84	25.40	29.64	23.11	31.63	30.03	38.21	27.88	244.96	207.06	254.83	173.40	323.68	358.53	297.07	305.21	104.31	139.70	89.95	114.30
	spoVAD	mechano-sensitive channel formation, involved in release of DPA during spore germination	X276_RS04195	35.66	31.74	41.30	28.72	34.58	25.64	33.93	29.14	32.15	29.19	39.00	33.32	245.93	205.38	255.04	227.92	350.83	379.78	383.57	399.56	117.95	141.36	127.32	148.55
	spoVAE	mechano-sensitive channel formation, involved in release of DPA during spore germination	X276_RS04200	44.10	30.92	48.78	42.31	37.46	28.42	34.10	34.56	43.23	35.96	41.98	37.50	314.02	243.50	367.14	288.97	427.74	444.55	523.30	498.05	142.44	181.57	168.83	190.34

## Sheet: Differential_exp._analysis
Supplementary File 7: Sporulation and sporulation-related genes - Differential expression analysis
				T2 vs T1	T3 vs T2	T4 vs T3	T5 vs T4	T6 vs T5	T2 vs T1			T3 vs T2			T4 vs T3			T5 vs T4			T6 vs T5
	Gene	Putative physiological role	Locus tag	diff	diff	diff	diff	diff	baseMean	log2FoldChange	padj	baseMean	log2FoldChange	padj	baseMean	log2FoldChange	padj	baseMean	log2FoldChange	padj	baseMean	log2FoldChange	padj
Sigma factors
	sigA	sigma factor A, sigma factor 70	X276_RS04380	-1	0	1	0	0	4317.677306	-0.818873388	1.59E-32	4317.677306	-0.235497765	0.001702449	4317.677306	0.267413277	0.00014577	4317.677306	0.100883176	0.20409126	4317.677306	-0.504723188	3.16E-12
	sigH	sigma factor H	X276_RS00850	0	0	-1	0	0	1969.392058	0.039048024	0.606508886	1969.392058	-0.196303454	0.003596577	1969.392058	-0.582827627	4.16E-21	1969.392058	0.06130373	0.418296599	1969.392058	0.231649105	0.001083052
	sigF	sigma factor F, active in forespore	X276_RS04185	1	0	1	-1	0	6671.365516	2.057636686	1.07E-81	6671.365516	-0.02607072	0.867155327	6671.365516	0.517680873	1.96E-06	6671.365516	-1.214192531	1.76E-29	6671.365516	-0.084110211	0.558055989
	sigE	sigma factor E, active in mother cell	X276_RS05920	1	1	1	-1	0	1678.203207	3.599088512	5.00E-100	1678.203207	0.662113679	6.31E-05	1678.203207	0.541095388	0.000675342	1678.203207	-0.856348635	1.07E-07	1678.203207	-0.329286177	0.074342987
	sigG	sigma factor G, active in forespore	X276_RS05925	1	1	1	0	0	3853.259251	1.657190672	9.64E-19	3853.259251	1.23390259	5.79E-11	3853.259251	0.825081576	8.68E-06	3853.259251	-0.604047051	0.002013862	3853.259251	-0.838768314	1.93E-05
	sigK	sigma factor K, active in mother cell	X276_RS05895	-1	0	1	0	0	4635.181969	-1.874151492	1.78E-17	4635.181969	0.689875815	0.003708794	4635.181969	2.538853094	4.75E-32	4635.181969	0.449338857	0.061944745	4635.181969	-0.677851642	0.004821852
Pre-sporulation cells, stage 0 and I
	spo0A	master sporulation regulator, potentially also repressor of chemotaxis/motility	X276_RS08400	1	-1	1	-1	0	11744.1723	0.55044549	2.23E-17	11744.1723	-0.458997049	2.82E-12	11744.1723	0.312506209	1.48E-06	11744.1723	-0.978161382	5.74E-53	11744.1723	-0.094891697	0.232726787
	abrB	repressor of sigma factor H, binds with Spo0A-P which results in derepression	X276_RS25920	-1	-1	0	1	1	1647.367235	-0.855655117	1.82E-06	1647.367235	-1.424163709	1.08E-15	1647.367235	-0.406154329	0.026717226	1647.367235	0.731766852	7.56E-05	1647.367235	0.97006872	1.35E-07
	sigH	sigma factor H	X276_RS00850	0	0	-1	0	0	1969.392058	0.039048024	0.606508886	1969.392058	-0.196303454	0.003596577	1969.392058	-0.582827627	4.16E-21	1969.392058	0.06130373	0.418296599	1969.392058	0.231649105	0.001083052
	ohk	orphan histidine kinase potentatially mediates Spo0A phosphorylation	X276_RS04155	0	0	0	0	0	323.08368	-0.341673258	0.050617049	323.08368	-0.102297249	0.626057574	323.08368	-0.285870101	0.089411592	323.08368	-0.230619518	0.217285701	323.08368	0.072428576	0.760705295
	ohk	orphan histidine kinase potentatially mediates Spo0A phosphorylation	X276_RS04160	0	0	0	0	0	322.4245781	-0.353173262	0.075368274	322.4245781	-0.323234223	0.125372663	322.4245781	0.063479905	0.757269613	322.4245781	-0.015861979	0.949806376	322.4245781	-0.284535515	0.209095532
	ohk	orphan histidine kinase potentatially mediates Spo0A phosphorylation	X276_RS10430	0	-1	-1	0	0	572.571912	0.026596534	0.846089705	572.571912	-0.811197565	1.22E-13	572.571912	-0.536181659	1.13E-06	572.571912	-0.007511542	0.961863012	572.571912	0.310063832	0.017484058
	ohk	orphan histidine kinase potentatially mediates Spo0A phosphorylation	X276_RS14120	1	-1	-1	1	0	1344.407653	0.514894479	1.73E-10	1344.407653	-0.623161204	7.75E-15	1344.407653	-1.475587778	9.76E-76	1344.407653	0.326502464	0.000226316	1344.407653	0.236062124	0.01472609
	ohk	orphan histidine kinase potentatially mediates Spo0A phosphorylation, putative ortholog of CA_C903 gene	X276_RS00130	1	0	0	-1	0	2150.206526	1.587219667	1.95E-41	2150.206526	0.223846051	0.092491401	2150.206526	0.356369999	0.002567363	2150.206526	-0.573929502	1.67E-06	2150.206526	-0.436563847	0.000613487
	ohk	orphan histidine kinase potentatially mediates Spo0A phosphorylation	X276_RS12830	1	0	-1	0	0	388.6504665	0.648942533	1.16E-11	388.6504665	-0.305575467	0.00190032	388.6504665	-0.810987329	1.38E-18	388.6504665	-0.180072313	0.103416225	388.6504665	0.360125674	0.001786444
	sigK	sigma factor K	X276_RS05895	-1	0	1	0	0	4635.181969	-1.874151492	1.78E-17	4635.181969	0.689875815	0.003708794	4635.181969	2.538853094	4.75E-32	4635.181969	0.449338857	0.061944745	4635.181969	-0.677851642	0.004821852
	spoVG	global regulator, putative repressor of assymetric division	X276_RS00465	-1	0	0	-1	0	3758.226878	-0.564563349	5.86E-05	3758.226878	0.177852643	0.274975422	3758.226878	-0.202880278	0.157740181	3758.226878	-0.8653657	4.37E-10	3758.226878	0.03814737	0.849912927
Granulose formation and degradation
	pgm	phospho sugar mutase, catalyzes reaction sugar-6P to sugar-1-P	X276_RS04920	1	-1	-1	-1	1	8367.138758	0.784637317	1.03E-24	8367.138758	-0.324565488	5.30E-05	8367.138758	-1.277700692	1.62E-64	8367.138758	-0.36773228	4.55E-06	8367.138758	0.280341016	0.000947177
	glgD	glucose-1-phosphate adenyl transferase, formation of ADP-glucose from glucose 1-P	X276_RS26085	1	0	0	-1	0	5902.545598	0.32660897	0.000467272	5902.545598	-0.153507901	0.137854627	5902.545598	-0.06311413	0.521089543	5902.545598	-0.78520519	2.31E-18	5902.545598	-0.158124043	0.142435038
	glgC	glucose-1-phosphate adenyl transferase, formation of ADP-glucose from glucose 1-P	X276_RS26090	1	0	0	-1	0	7569.802342	0.473771327	0.000112658	7569.802342	-0.221445967	0.102146738	7569.802342	-0.216236019	0.080836507	7569.802342	-0.647669883	1.01E-07	7569.802342	-0.161634867	0.26580995
	amy	glycoside hydrolase, granulose hydrolysis?	X276_RS26095	0	-1	-1	-1	0	5818.030249	0.0071491	0.953509639	5818.030249	-0.352727135	0.000426721	5818.030249	-0.34276776	0.000345475	5818.030249	-0.570658875	3.97E-09	5818.030249	0.152967759	0.183913677
	glgP	glycogen phosphorylase, granulose phosphorolysis?	X276_RS26100	0	0	-1	0	0	10796.04417	0.190032098	0.084214728	10796.04417	-0.296847258	0.006474612	10796.04417	-0.4715672	3.01E-06	10796.04417	-0.30219338	0.004952113	10796.04417	0.126826418	0.308487109
	glgA	glycogen synthase, formation of α-1,4 glucan from ADP-glucose subunits	X276_RS26105	0	0	-1	0	0	6831.521384	-0.010095522	0.948902642	6831.521384	-0.270618283	0.048725128	6831.521384	-0.452605471	0.000263524	6831.521384	-0.31536622	0.017527729	6831.521384	0.091258492	0.57466616
	glgB	branching enzyme,hydrolysis of α-1,4 glucan and attachment of oligosaccharides with α-1,6-bonds	X276_RS26110	-1	0	-1	-1	0	11023.92983	-0.292001017	0.000851076	11023.92983	-0.283067718	0.001611988	11023.92983	-0.315354623	0.00020303	11023.92983	-0.451337107	1.74E-07	11023.92983	0.061108407	0.583964224
Agr quorum sensing systems
	agrC	sensor histidine kinase	X276_RS15165	0	0	-1	0	0	391.5316118	0.056312253	0.749462422	391.5316118	0.177568458	0.29771615	391.5316118	-1.263852908	2.62E-19	391.5316118	-0.504623864	0.001424308	391.5316118	-0.15284799	0.459326425
	agrD	cyclic lactone autoinducer peptide	X276_RS15170	0	0	-1	-1	0	361.1652524	-0.050706949	0.833898136	361.1652524	0.201721832	0.388729695	361.1652524	-1.56628842	1.20E-16	361.1652524	-0.733393909	0.000488311	361.1652524	-0.176597009	0.524955394
	agrB	putative AIP processing and secretion activity, membrane protein	X276_RS15175	-1	0	-1	-1	0	1166.012299	-0.442195147	0.000254119	1166.012299	-0.393356854	0.001664862	1166.012299	-1.386360554	1.18E-32	1166.012299	-0.44398523	0.000585757	1166.012299	-0.118114177	0.477091364
	agrA	hypothetical protein potentially involved in AIP signal transduction after autophosporylation	X276_RS15180	-1	0	-1	-1	0	657.4915857	-0.817794467	1.18E-09	657.4915857	-0.363957299	0.012921474	657.4915857	-1.144861839	1.47E-17	657.4915857	-0.734063445	6.25E-07	657.4915857	-0.10183221	0.622544007
		class I SAM-dependent methyltransferase	X276_RS03335	-1	0	-1	0	0	27279.09754	-1.685322063	1.34E-26	27279.09754	-0.364429201	0.040036418	27279.09754	-2.051508181	2.64E-39	27279.09754	0.450810879	0.008345831	27279.09754	-0.115437729	0.583572017
	agrB	putative AIP processing and secretion activity, membrane protein	X276_RS03340	0	0	-1	0	1	967.2680675	-0.028935482	0.87585332	967.2680675	0.036487598	0.857632766	967.2680675	-2.135934733	9.80E-51	967.2680675	0.076794403	0.681549986	967.2680675	1.103738369	4.74E-13
	agrC	sensor histidine kinase	X276_RS03345	0	0	-1	0	0	460.7305026	-0.431787062	0.138728954	460.7305026	-0.878669577	0.001910398	460.7305026	-1.494488173	2.29E-08	460.7305026	0.154678872	0.646798931	460.7305026	0.915094526	0.002041205
	agrB	putative AIP processing and secretion activity, membrane protein	X276_RS03350	0	0	-1	0	1	3965.958201	-0.327469276	0.084176539	3965.958201	-0.284030549	0.158152982	3965.958201	-1.812352269	3.80E-26	3965.958201	-0.028836857	0.903767802	3965.958201	0.782829704	2.48E-05
	agrC	sensor histidine kinase	X276_RS16460	-1	0	0	-1	0	539.6302856	-0.442084594	0.000633541	539.6302856	0.41237766	0.001842071	539.6302856	-0.3329678	0.007483679	539.6302856	-1.115517419	1.24E-18	539.6302856	-0.688390299	4.32E-06
	agrD	cyclic lactone autoinducer peptide	X276_RS16465	0	0	-1	-1	0	3127.01278	0.176337417	0.591509253	3127.01278	0.923987485	0.001523023	3127.01278	-2.159940866	1.31E-15	3127.01278	-1.313781354	3.51E-06	3127.01278	-0.631182492	0.04694367
	agrA	hypothetical protein potentially involved in AIP signal transduction after autophosporylation	X276_RS16470	-1	0	-1	-1	0	635.7197535	-0.728700549	2.47E-06	635.7197535	0.166941232	0.369016497	635.7197535	-1.220135585	4.96E-16	635.7197535	-0.648150776	7.78E-05	635.7197535	-0.260603599	0.194818047
	agrB	putative AIP processing and secretion activity, membrane protein	X276_RS16475	-1	0	-1	-1	0	804.1812791	-0.516827558	3.77E-05	804.1812791	0.076472881	0.62830457	804.1812791	-1.340856194	1.26E-28	804.1812791	-0.726239392	3.54E-08	804.1812791	-0.122780764	0.49098329
Stage II to V sporulation
	spoIIAA	anti-anti sigma factor F	X276_RS04175	1	0	0	-1	0	2385.147364	1.988614216	2.56E-47	2385.147364	-0.154906778	0.358236833	2385.147364	0.19304763	0.185917545	2385.147364	-0.903815984	1.12E-10	2385.147364	-0.138275503	0.435376635
	spoIIAB	anti-sigma factor F	X276_RS04180	1	0	0	-1	0	4059.695172	2.161926428	1.36E-51	4059.695172	-0.123883432	0.495425735	4059.695172	0.240366842	0.11210868	4059.695172	-1.010598846	4.37E-12	4059.695172	-0.056994778	0.782671251
	sigF	sigma factor F	X276_RS04185	1	0	1	-1	0	6671.365516	2.057636686	1.07E-81	6671.365516	-0.02607072	0.867155327	6671.365516	0.517680873	1.96E-06	6671.365516	-1.214192531	1.76E-29	6671.365516	-0.084110211	0.558055989
	spoIIE	phosphatase, dephosphorylation of SpoIIAA, assymetric division regulator, involved in formation sigF, sigE, sigG	X276_RS00600	1	1	1	-1	0	17131.79601	3.233927875	1.42E-129	17131.79601	0.666693562	2.00E-06	17131.79601	0.547521052	6.09E-05	17131.79601	-1.104013476	4.50E-16	17131.79601	-0.039095489	0.842873007
	spoIIR	binding with SpoIIGA, pro-sigE processing	X276_RS02155	0	0	1	-1	0	256.2150037	-0.100212605	0.500531718	256.2150037	0.118956495	0.438750512	256.2150037	0.685441643	2.81E-09	256.2150037	-1.010816716	1.66E-17	256.2150037	0.109679814	0.517030589
	spoIIGA	hydrolysis of pro-sigE	X276_RS05915	1	1	1	-1	0	1224.834404	3.28621299	1.04E-100	1224.834404	0.596977891	4.37E-05	1224.834404	0.602162466	1.45E-05	1224.834404	-0.951522792	1.14E-11	1224.834404	-0.341126806	0.033377924
	sigE	sigma factor E, active in mother cell	X276_RS05920	1	1	1	-1	0	1678.203207	3.599088512	5.00E-100	1678.203207	0.662113679	6.31E-05	1678.203207	0.541095388	0.000675342	1678.203207	-0.856348635	1.07E-07	1678.203207	-0.329286177	0.074342987
	sigG	sigma factor G, active in forespore	X276_RS05925	1	1	1	0	0	3853.259251	1.657190672	9.64E-19	3853.259251	1.23390259	5.79E-11	3853.259251	0.825081576	8.68E-06	3853.259251	-0.604047051	0.002013862	3853.259251	-0.838768314	1.93E-05
	ylmC	putative Ylmc sporulation protein	X276_RS05930	0	1	1	0	0	2101.950591	0.675207186	0.002454508	2101.950591	1.486954335	2.65E-12	2101.950591	1.224978617	3.42E-09	2101.950591	-0.488296795	0.030698702	2101.950591	-0.990248455	6.79E-06
	nrdR	transcriptional repressor of ribonucleotide reductase (the enzym involved in cell division and DNA repair)	X276_RS05935	0	1	1	-1	0	3137.962091	0.27893557	0.124677409	3137.962091	0.779815291	4.50E-06	3137.962091	0.70415063	1.80E-05	3137.962091	-0.664338688	9.63E-05	3137.962091	-0.790627687	4.85E-06
	spoIIM	engulfment process, dissolution of septal cell wall	X276_RS09900	-1	1	1	0	0	2963.448272	-1.37477324	1.16E-11	2963.448272	2.538436459	8.60E-38	2963.448272	1.745084057	8.25E-20	2963.448272	0.244643537	0.274456837	2963.448272	-0.967842028	1.98E-06
	spoIIP	engulfment process, dissolution of septal cell wall, amidase, endopeptidase	X276_RS04230	0	1	1	-1	0	1654.895278	-0.248354744	0.329777316	1654.895278	2.892016402	3.52E-41	1654.895278	1.242828152	3.96E-09	1654.895278	-0.893284305	5.01E-05	1654.895278	-0.882155431	0.000105569
	spoIID	lytic transglycosylase, egulfment process	X276_RS02295	0	1	1	-1	0	549.6237822	0.270221073	0.246718117	549.6237822	2.774310113	9.16E-51	549.6237822	1.055080201	3.47E-10	549.6237822	-0.634987899	0.000324998	549.6237822	-1.081878368	1.67E-09
	spoIIQ	peptidase, engulfment process	X276_RS02300	0	1	0	0	0	3755.880194	0.607998247	0.005305478	3755.880194	2.557236052	1.98E-36	3755.880194	0.197576793	0.371845535	3755.880194	-0.630972473	0.003592262	3755.880194	-0.843050771	0.000114268
	spoIIID	transcriptional regulator of sigE and sigK dependent genes	X276_RS02305	0	1	0	0	0	880.1961663	0.592731763	0.007567318	880.1961663	2.15033431	1.98E-26	880.1961663	0.313889559	0.133249831	880.1961663	-0.430664715	0.048357009	880.1961663	-0.849173222	7.42E-05
	mre	rod shape determining protein, spore shape?	X276_RS02310	0	1	0	0	0	5920.801569	-0.328744394	0.023458296	5920.801569	1.421275508	4.03E-26	5920.801569	0.184538774	0.196694185	5920.801569	-0.083055586	0.615627903	5920.801569	-0.428228838	0.003815074
	yyaC	spore protease	X276_RS02315	-1	1	1	0	0	637.8001771	-1.117589034	5.26E-16	637.8001771	1.542576379	7.34E-31	637.8001771	1.749425859	5.53E-53	637.8001771	-0.19428129	0.124921166	637.8001771	-0.900940046	5.79E-14
		hypothetical sporulation involved protein	X276_RS02320	0	1	1	0	0	120.7516071	0.082048227	0.788643866	120.7516071	1.775575139	1.08E-15	120.7516071	0.712724825	0.000165376	120.7516071	-0.631269338	0.001440523	120.7516071	-0.595092725	0.008796592
	spoIIIAA	ATPase part, channel function between forespore and mother cell	X276_RS08300	1	1	1	0	0	1479.005356	1.905756577	1.22E-21	1479.005356	2.621051776	2.24E-48	1479.005356	0.618795001	0.000542647	1479.005356	-0.438463377	0.021854564	1479.005356	-0.721912635	0.000150712
	spoIIIAB	ATPase part, channel function between forespore and mother cell	X276_RS08305	1	1	1	0	0	1014.988381	2.173504818	3.13E-28	1014.988381	2.682758669	2.64E-63	1014.988381	0.614117917	6.86E-05	1014.988381	-0.317470213	0.059283346	1014.988381	-0.727790065	8.77E-06
	spoIIIAC	ATPase part, channel function between forespore and mother cell	X276_RS08310	1	1	1	0	0	458.6633703	1.820902582	1.32E-14	458.6633703	2.892278665	2.71E-65	458.6633703	0.704149577	2.37E-06	458.6633703	-0.465148897	0.003213821	458.6633703	-0.859350595	9.04E-08
	spoIIIAD	ATPase part, channel function between forespore and mother cell	X276_RS08315	1	1	1	0	0	723.3211856	1.621211229	6.46E-15	723.3211856	2.816025014	1.94E-62	723.3211856	0.686510858	1.51E-05	723.3211856	-0.496972899	0.003009854	723.3211856	-0.691520541	5.38E-05
	spoIIIAE	ATPase part, channel function between forespore and mother cell	X276_RS08320	1	1	1	0	0	3771.065562	1.640820999	5.08E-20	3771.065562	2.850681638	8.83E-65	3771.065562	0.817137402	1.14E-06	3771.065562	-0.31599204	0.089446801	3771.065562	-0.536412838	0.003583374
	spoIIIAF	ATPase part, channel function between forespore and mother cell	X276_RS08325	1	1	1	0	0	1512.610212	1.944644627	1.88E-23	1512.610212	2.780323253	3.60E-60	1512.610212	0.763583698	4.54E-06	1512.610212	-0.398946285	0.026751824	1512.610212	-0.716833272	5.58E-05
	spoIIIAG	ATPase part, channel function between forespore and mother cell	X276_RS08330	1	1	1	0	0	2351.814532	1.878728682	3.65E-22	2351.814532	2.992213987	1.06E-63	2351.814532	0.617635422	0.00054962	2351.814532	-0.554266549	0.003113392	2351.814532	-0.779928818	3.45E-05
	spoIIIAH	ATPase part, channel function between forespore and mother cell	X276_RS08335	1	1	1	0	0	4557.268216	0.892842794	2.76E-05	4557.268216	2.889345051	4.34E-47	4557.268216	0.743258678	0.00026328	4557.268216	-0.414963146	0.061540029	4557.268216	-1.018536253	1.47E-06
	yabP	spore cortex organization?	X276_RS00530	-1	1	1	0	0	1809.007488	-1.431471512	1.53E-09	1809.007488	2.06886064	7.91E-19	1809.007488	1.656117715	2.52E-13	1809.007488	-0.072435384	0.808088844	1809.007488	-0.836807013	0.000698179
	yabQ	spore coat assembly?	X276_RS00535	-1	1	1	0	0	1146.059129	-1.274208889	6.72E-06	1146.059129	1.868926372	1.99E-11	1146.059129	1.796915133	1.59E-11	1146.059129	-0.102739644	0.764029811	1146.059129	-0.862909356	0.003335503
	spoIVFB	sigma K factor processing	X276_RS02695	0	1	1	0	0	537.635628	-0.667466649	0.004895827	537.635628	2.399243173	1.86E-28	537.635628	1.104448081	5.73E-08	537.635628	-0.392860437	0.080692574	537.635628	-0.729261079	0.001102037
	sigK	sigma factor K, active in mother cell	X276_RS05895	-1	0	1	0	0	4635.181969	-1.874151492	1.78E-17	4635.181969	0.689875815	0.003708794	4635.181969	2.538853094	4.75E-32	4635.181969	0.449338857	0.061944745	4635.181969	-0.677851642	0.004821852
	spoIVB	serine protease, degrades spoIIQ?	X276_RS08395	-1	0	1	1	0	889.7161105	-1.402545701	1.23E-14	889.7161105	-0.424519787	0.044448915	889.7161105	3.16845838	1.86E-73	889.7161105	1.23564197	2.13E-13	889.7161105	-1.159163159	1.79E-11
	yunB	sigma K factor processing	X276_RS22705	-1	1	1	0	0	952.0354784	-0.567322284	2.72E-05	952.0354784	1.314010675	3.72E-25	952.0354784	1.609646156	2.66E-45	952.0354784	0.233116669	0.062178477	952.0354784	-0.886180674	5.93E-14
Spore cortex proteins
	mraZ	transcritptional repressor of spore cortex formation?	X276_RS08100	-1	-1	0	-1	0	632.7102472	-0.36888183	3.50E-06	632.7102472	-0.455801687	1.96E-08	632.7102472	-0.201244089	0.012769514	632.7102472	-0.491638825	5.31E-09	632.7102472	0.267108506	0.007043192
	ftsL	cell division protein, involved in bacilli sporulation	X276_RS08110	0	1	1	-1	0	1539.950486	-0.085286008	0.474207241	1539.950486	0.452332152	1.39E-05	1539.950486	0.908708156	4.12E-21	1539.950486	-0.704544891	8.43E-13	1539.950486	-0.669395005	1.07E-10
	spoVD	cortex formation, FtsI family protein	X276_RS08115	0	1	1	0	0	6424.59199	-0.344444346	0.003383899	6424.59199	0.487058352	2.96E-05	6424.59199	0.770802371	2.98E-12	6424.59199	-0.377210608	0.001328269	6424.59199	-0.593709745	3.54E-07
	spoVD	cortex formation, FtsI family protein	X276_RS08120	0	1	1	0	0	2562.593497	-0.032861469	0.78455063	2562.593497	0.758953955	2.33E-15	2562.593497	1.042865072	3.65E-30	2562.593497	-0.204097821	0.043930917	2562.593497	-0.668754361	3.16E-12
	murE	UDP-N-acetylmuramoyl-L-alanyl-D-glutamate--2,6-diaminopimelate ligase, peptidoglycan synthesis	X276_RS08125	1	0	1	0	0	1891.154736	0.486865178	4.69E-07	1891.154736	0.29224901	0.003583869	1891.154736	0.351439211	0.00015444	1891.154736	-0.217130066	0.02991101	1891.154736	-0.395654383	7.57E-05
	murF	UDP-N-acetylmuramoyl-L-alanyl-D-glutamate--2,6-diaminopimelate ligase, murein synthesis	X276_RS08130	0	1	1	0	0	2911.775551	0.011919301	0.910193834	2911.775551	0.623447305	1.26E-14	2911.775551	0.740901083	8.88E-22	2911.775551	0.012148023	0.909125272	2911.775551	-0.496093015	1.19E-09
	mraY	FtsI, phospho-N-acetylmuramoyl-pentapeptide-transferase, peptidoglycan synthesis	X276_RS08135	-1	1	1	0	0	1704.725608	-0.333750027	1.44E-06	1704.725608	0.75893445	5.01E-31	1704.725608	0.777576827	7.93E-38	1704.725608	-0.119878743	0.074559152	1704.725608	-0.498502986	1.27E-14
	spoVE	FtsW, cortex peptidoglycan synthesis	X276_RS08140	-1	1	1	-1	0	2265.178892	-0.3785721	1.13E-09	2265.178892	0.85125944	8.75E-47	2265.178892	0.700628924	1.15E-36	2265.178892	-0.248705186	1.85E-05	2265.178892	-0.448595762	4.77E-14
	prk	serine protein kinase	X276_RS02960	-1	1	1	1	0	20024.43801	-1.468219241	1.03E-30	20024.43801	1.809655791	4.07E-46	20024.43801	1.207878575	1.15E-21	20024.43801	0.462157596	0.000600392	20024.43801	-0.858766397	6.51E-11
	yhbH	amidase, spore coat protein?	X276_RS02965	-1	1	1	1	0	14591.03635	-1.414345123	6.85E-25	14591.03635	1.698209437	1.85E-35	14591.03635	1.216790696	2.90E-19	14591.03635	0.516342515	0.000335424	14591.03635	-0.772867837	6.08E-08
	spoVR	dehydration of spore core and maturation of spore cortex?, assembly of spore coat?	X276_RS02970	-1	1	1	0	0	12519.28941	-1.562053872	1.12E-30	12519.28941	1.822910155	2.24E-41	12519.28941	1.309994884	1.48E-22	12519.28941	0.457726556	0.001434631	12519.28941	-0.914145863	5.73E-11
		oxidase, spore coat protein?	X276_RS02975	-1	1	1	1	0	7073.371262	-1.328471263	1.60E-26	7073.371262	1.41083918	8.37E-30	7073.371262	1.361890974	5.35E-29	7073.371262	0.538588389	2.68E-05	7073.371262	-0.719486537	2.06E-08
		hypothetical sporulation protein, stage V	X276_RS02980	-1	1	1	0	0	5255.789972	-1.372234686	9.10E-18	5255.789972	1.473383209	2.89E-20	5255.789972	1.388176127	6.16E-19	5255.789972	0.412019636	0.015476962	5255.789972	-0.64439703	0.000137242
		hypothetical sporulation protein, stage V	X276_RS02985	-1	1	1	0	0	658.0776182	-1.108351593	7.34E-09	658.0776182	2.28777252	9.09E-37	658.0776182	1.55627875	2.79E-23	658.0776182	0.32852583	0.055239188	658.0776182	-0.614140692	0.00029014
	spoVT	transcriptional regulator, sporulation stage V	X276_RS00505	-1	1	1	0	0	5458.200394	-2.430873891	2.51E-31	5458.200394	1.417234685	4.16E-11	5458.200394	3.298298743	5.73E-59	5458.200394	0.154394054	0.539118488	5458.200394	-1.614981421	1.89E-14
Spore coat proteins
	spoIVA	spore coat assembly	X276_RS06000	0	1	1	0	0	12184.81595	-0.447645417	0.02090093	12184.81595	2.770578735	1.34E-54	12184.81595	0.887727918	8.47E-07	12184.81595	-0.012636514	0.960272836	12184.81595	-0.792288384	3.37E-05
	cotS	outer spore coat protein cotS	X276_RS02090	-1	-1	1	1	0	781.8588764	-0.821633057	6.11E-05	781.8588764	-1.019313205	1.90E-06	781.8588764	2.780990142	1.27E-45	781.8588764	1.510413949	1.01E-15	781.8588764	-0.361482932	0.100535806
	cotS	outer spore coat protein cotS	X276_RS02095	-1	-1	1	1	0	889.8542175	-0.693743771	0.000891691	889.8542175	-0.720753691	0.0009588	889.8542175	2.541542321	1.25E-38	889.8542175	1.374901306	9.25E-13	889.8542175	-0.399656718	0.071129604
	cotS	outer spore coat protein cotS	X276_RS02100	-1	0	1	1	0	1322.001284	-1.053257383	1.97E-05	1322.001284	-0.056461851	0.870784249	1322.001284	2.131044655	1.03E-19	1322.001284	1.174498596	1.15E-06	1322.001284	-0.343718819	0.225460397
	cotS	outer spore coat protein cotS	X276_RS02110	0	1	1	0	0	5773.211917	-0.267387483	0.230600315	5773.211917	2.875085262	8.72E-50	5773.211917	0.878150123	7.32E-06	5773.211917	-0.469058447	0.026751824	5773.211917	-0.958669495	3.02E-06
	cotS	outer spore coat protein cotS	X276_RS04365	0	1	1	0	0	1085.468535	-0.830822103	0.003020789	1085.468535	2.758568067	2.81E-26	1085.468535	1.744524909	1.84E-12	1085.468535	-0.043163566	0.898836673	1085.468535	-1.054392126	7.28E-05
	cotA	outer spore coat protein cotA	X276_RS15535	-1	0	1	1	0	614.2224607	-0.878274962	4.96E-08	614.2224607	-0.459095032	0.013327055	614.2224607	2.530702934	1.13E-65	614.2224607	1.952052086	2.28E-56	614.2224607	0.011839579	0.950495994
	cotJC	inner spore coat protein cotJC, manganese catalase	X276_RS10410	0	-1	1	1	0	18898.94639	-0.275831068	0.161927961	18898.94639	-0.830837079	6.36E-06	18898.94639	1.208006294	6.63E-12	18898.94639	3.001817303	2.12E-67	18898.94639	0.237637193	0.268990656
	cotJB	inner spore coat protein cotJB	X276_RS10415	0	-1	1	1	0	8418.795691	-0.186591416	0.354616485	8418.795691	-0.672022137	0.000280261	8418.795691	0.938762987	7.84E-08	8418.795691	3.036375803	3.98E-71	8418.795691	0.316249628	0.122407941
	cotJA	inner spore coat protein cotJA	X276_RS10420	0	0	1	1	0	5727.410656	-0.45655482	0.027584238	5727.410656	-0.619105731	0.003004081	5727.410656	1.193527014	5.71E-10	5727.410656	2.858854003	5.24E-52	5727.410656	0.380853073	0.088374223
	cotF	spore coat protein cotF	X276_RS07720	-1	0	1	1	0	110.4598957	-2.352051845	2.65E-14	110.4598957	0.763477115	0.040195106	110.4598957	3.175574124	1.27E-46	110.4598957	1.00020746	2.88E-10	110.4598957	-1.282110124	1.09E-13
	cotF	spore coat protein cotF	X276_RS07725	-1	1	1	1	0	163.9904135	-2.238179482	1.19E-22	163.9904135	0.89390937	0.000613195	163.9904135	2.802758405	1.17E-73	163.9904135	1.061110852	5.90E-25	163.9904135	-1.278916976	4.38E-28
	cotF	spore coat protein cotF	X276_RS07730	-1	1	1	1	0	662.6881504	-2.32034539	1.28E-69	662.6881504	0.834900224	1.07E-08	662.6881504	2.819796226	2.82E-165	662.6881504	1.221395716	3.98E-48	662.6881504	-1.413865669	1.82E-57
	cotF	spore coat protein cotF	X276_RS07735	-1	0	1	1	0	86.47721518	-2.364142841	1.20E-13	86.47721518	0.609784421	0.130824103	86.47721518	3.076708813	6.14E-40	86.47721518	1.063383229	5.88E-12	86.47721518	-1.342189026	9.54E-15
	cotF	spore coat protein cotF	X276_RS07740	-1	1	1	1	0	220.5228928	-2.440844047	5.66E-32	220.5228928	0.936949174	6.77E-05	220.5228928	2.865580885	8.44E-84	220.5228928	1.016717187	2.19E-20	220.5228928	-1.456418465	1.84E-33
Putative spore coat proteins
	ytfJ	sporulation protein YtfJ, spore coat?	X276_RS09425	-1	1	1	0	0	1062.464442	-0.916731893	9.88E-11	1062.464442	1.659623448	3.61E-34	1062.464442	1.651978086	3.33E-40	1062.464442	-0.042493289	0.792937891	1062.464442	-1.175068351	7.30E-20
		ferritin (iron sotrage protein), spore formation?	X276_RS17235	-1	-1	1	1	0	3995.95411	-0.620489476	1.99E-05	3995.95411	-0.632176543	2.12E-05	3995.95411	1.29288266	1.76E-20	3995.95411	2.655784924	2.71E-85	3995.95411	-0.162519982	0.342244682
		spore coat protein?, iron-binding, electron acceptor	X276_RS05065	0	0	1	1	0	954.3028962	-0.435171154	0.058874269	954.3028962	-0.213316072	0.419503801	954.3028962	1.099327261	1.81E-07	954.3028962	1.206782602	1.35E-08	954.3028962	0.153097498	0.576589054
		exosporium collagen-like ptrotein	X276_RS13635	0	0	0	1	1	32469.59189	0.152892165	0.520793786	32469.59189	0.021412069	0.940399763	32469.59189	0.311121865	0.139500605	32469.59189	4.246476869	1.70E-105	32469.59189	0.881019398	3.02E-05
		cupin domain protein, nutrient reservoir, spore formation?	X276_RS15410	0	-1	1	1	0	6609.57924	-0.262911311	0.147268745	6609.57924	-0.838465188	7.27E-07	6609.57924	1.259360971	7.28E-15	6609.57924	2.378111458	2.90E-50	6609.57924	0.088418705	0.689224036
		membrane, spore coat? protein, oxidase	X276_RS12500	-1	0	1	1	0	4844.598931	-1.356022814	1.67E-14	4844.598931	0.434914301	0.025791389	4844.598931	1.584558224	5.12E-20	4844.598931	1.243081226	1.74E-12	4844.598931	-0.566747899	0.003010488
	sod	spore coat protein, superoxid dismutase	X276_RS07760	0	0	1	0	0	632.2070393	-0.361283904	0.004785958	632.2070393	-0.00509505	0.976152566	632.2070393	1.352667957	2.20E-32	632.2070393	0.364479187	0.002135283	632.2070393	-1.241198077	5.58E-26
Dipicolinic acid synthesis
	dapB	4-hydroxy-tetrahydropicolinate reductase	X276_RS08820	-1	-1	1	1	0	5924.972679	-0.515918677	9.78E-05	5924.972679	-0.469092317	0.000562252	5924.972679	0.470383775	0.000280725	5924.972679	1.377504559	1.22E-27	5924.972679	-0.083057368	0.625044163
	dapA	4-hydroxy-tetrahydropicolinate synthase	X276_RS08825	-1	-1	1	1	0	8398.139671	-0.388235223	5.10E-05	8398.139671	-0.453065183	2.59E-06	8398.139671	0.411285969	1.04E-05	8398.139671	1.424691623	1.23E-55	8398.139671	-0.12101212	0.284799313
	asd	aspartate semialdehyde dehydrogenase, NADPH dependent, part of L-lysine biosynthesis	X276_RS08830	0	0	0	1	0	4641.283104	-0.170262204	0.229542811	4641.283104	-0.340351516	0.013270383	4641.283104	-0.162405997	0.225750049	4641.283104	0.595569287	4.53E-06	4641.283104	-0.205908805	0.171777729
	dapA	4-hydroxy-tetrahydrodipicolinate synthase DapA	X276_RS25200	0	0	-1	-1	0	3729.762174	0.233247925	0.075285327	3729.762174	-0.0163787	0.924500678	3729.762174	-1.175084851	3.62E-23	3729.762174	-0.553347514	1.05E-05	3729.762174	0.120089159	0.440519801
	etfA	electron transfer flavoprotein subunit alpha	X276_RS01565	1	-1	1	-1	0	2075.639553	0.946875665	0.000141381	2075.639553	-1.366654605	2.92E-08	2075.639553	3.184060432	8.86E-42	2075.639553	-1.453263008	2.26E-09	2075.639553	-0.116064532	0.725436961
	etfB	electron transfer flavoprotein subunit beta	X276_RS01570	1	-1	1	-1	0	1704.218992	1.165956753	4.09E-05	1704.218992	-1.85585715	3.57E-11	1704.218992	2.846547841	1.00E-25	1704.218992	-1.374763622	1.17E-06	1704.218992	0.071268937	0.860356764
Spore core proteins		small acid soluble protein, aβ type
	ssp	small acid soluble protein, aβ type	X276_RS08835	-1	1	1	0	0	118.2659203	-2.235194085	1.52E-13	118.2659203	1.758402393	1.54E-08	118.2659203	2.123986953	1.43E-23	118.2659203	0.603343775	0.003216619	118.2659203	-1.569377016	1.83E-13
	ssp	small acid soluble protein, aβ type	X276_RS17320	-1	-1	1	0	0	7589.385496	-1.838700582	1.04E-09	7589.385496	-1.134745598	0.000330235	7589.385496	4.715046728	1.26E-58	7589.385496	0.510273267	0.124723945	7589.385496	-0.697095517	0.039373172
	ssp	small acid soluble protein, aβ type	X276_RS12035	-1	0	1	0	0	3387.689489	-1.593926481	4.54E-14	3387.689489	-0.5991102	0.009902295	3387.689489	4.095738326	2.01E-88	3387.689489	0.595134826	0.007115495	3387.689489	-0.863380434	9.15E-05
	ssp	small acid soluble protein, aβ type	X276_RS17200	-1	-1	1	0	0	4139.063549	-2.553614889	4.66E-18	4139.063549	-1.500394187	1.54E-06	4139.063549	6.11346333	1.43E-97	4139.063549	0.256120229	0.465002313	4139.063549	-1.281692507	3.54E-05
	ssp	small acid soluble protein, aβ type	X276_RS16170	-1	-1	1	0	0	7069.636882	-1.438367437	6.65E-07	7069.636882	-1.112849495	0.000205815	7069.636882	4.066292416	2.05E-48	7069.636882	0.79866941	0.008258159	7069.636882	-0.349060263	0.315824837
	ssp	small acid soluble protein, aβ type	X276_RS16035	-1	0	1	0	0	3709.715787	-1.182927132	0.000166339	3709.715787	-0.569907084	0.101447804	3709.715787	3.267838713	6.13E-28	3709.715787	0.454310579	0.185194002	3709.715787	-0.029218674	0.949848032
	ssp	small acid soluble protein, aβ type	X276_RS17270	-1	-1	1	1	0	10740.95126	-1.273160714	2.43E-07	10740.95126	-1.122125883	8.83E-06	10740.95126	3.879332472	4.31E-60	10740.95126	1.280724239	2.26E-07	10740.95126	-0.351740019	0.227721337
	ssp	small acid soluble protein, aβ type	X276_RS07405	-1	-1	1	1	0	9909.323613	-1.169479233	4.34E-07	9909.323613	-1.109230563	2.63E-06	9909.323613	3.743941462	1.31E-63	9909.323613	1.245562409	7.27E-08	9909.323613	-0.268072999	0.337460102
	ssp	small acid soluble protein, aβ type	X276_RS12655	-1	0	1	1	0	7047.189448	-1.593019136	8.17E-08	7047.189448	-0.408586141	0.238129464	7047.189448	3.429150513	6.13E-33	7047.189448	1.204766688	7.01E-05	7047.189448	-0.903422015	0.004736707
	ssp	small acid soluble protein, aβ type	X276_RS02560	-1	0	1	0	0	12599.45595	-1.504829772	1.83E-06	12599.45595	-0.391739985	0.291306572	12599.45595	3.58158335	2.92E-32	12599.45595	0.557385949	0.104124469	12599.45595	-0.065223597	0.885553114
	sspTLP	small acid soluble protein, aβ type	X276_RS24355	-1	-1	1	0	0	467.665665	-1.597909328	5.13E-10	467.665665	-1.013100032	0.000541245	467.665665	4.68335598	3.96E-76	467.665665	0.439976888	0.085441977	467.665665	-1.401428157	6.77E-09
	sspH	small acid soluble protein, aβ type	X276_RS21100	0	1	0	0	0	404.8891552	0.04177813	0.941465166	404.8891552	3.087277788	1.36E-12	404.8891552	0.054266221	0.912770166	404.8891552	-0.786870299	0.094368878	404.8891552	-1.014854195	0.036901137
Germination enzymes
	gerA	germination protein A, germination receptor	X276_RS05170	-1	0	1	0	0	830.4292829	-1.459034319	6.72E-15	830.4292829	0.321141432	0.145207562	830.4292829	3.399855071	3.39E-86	830.4292829	0.443406679	0.014259103	830.4292829	-1.706173487	2.47E-23
	yyaC	spore protease	X276_RS27070	0	1	0	-1	0	363.3721295	-0.027413703	0.92446772	363.3721295	1.620993549	1.23E-13	363.3721295	0.512591335	0.016586149	363.3721295	-0.738769124	0.000793057	363.3721295	-0.701698414	0.00292719
	gpr	germination endopeptidase	X276_RS04225	-1	1	1	1	0	429.8145007	-1.815366677	7.44E-33	429.8145007	0.622782355	0.000212041	429.8145007	2.361930064	1.18E-71	429.8145007	0.67620799	5.43E-08	429.8145007	-1.267793691	2.79E-23
		spore cortex lytic protein	X276_RS17175	-1	1	1	1	0	5137.871768	-1.560034766	1.51E-30	5137.871768	1.183378461	7.95E-18	5137.871768	1.431924643	5.92E-27	5137.871768	0.671642678	1.31E-06	5137.871768	-0.693489156	9.18E-07
		spore core dehydration	X276_RS00305	0	1	1	-1	0	340.5883804	0.260183326	0.248804277	340.5883804	2.590246728	1.08E-53	340.5883804	1.065386049	4.98E-15	340.5883804	-0.472855826	0.00098161	340.5883804	-0.912678063	9.94E-10
		spore core dehydration	X276_RS00310	0	1	1	0	0	296.3458279	0.565373402	0.013053225	296.3458279	2.484220788	9.71E-45	296.3458279	0.979619202	2.89E-11	296.3458279	-0.484121817	0.001849323	296.3458279	-0.978232651	1.55E-09
	spoVAC	mechano-sensitive channel formation, involved in release of DPA during spore germination	X276_RS04190	-1	0	1	1	0	503.0436409	-0.755706942	1.76E-05	503.0436409	0.076623348	0.738862867	503.0436409	2.563783013	1.82E-60	503.0436409	0.69337843	6.65E-06	503.0436409	-1.328851826	7.45E-18
	spoVAD	mechano-sensitive channel formation, involved in release of DPA during spore germination	X276_RS04195	-1	0	1	1	0	1242.668666	-0.476415189	0.000282958	1242.668666	-0.023869991	0.895327747	1242.668666	2.590640132	3.94E-109	1242.668666	0.839120489	1.96E-13	1242.668666	-1.309440936	4.28E-30
	spoVAE	mechano-sensitive channel formation, involved in release of DPA during spore germination	X276_RS04200	-1	0	1	1	0	542.295063	-0.625989597	8.06E-05	542.295063	0.109415171	0.582807459	542.295063	2.714636695	4.31E-90	542.295063	0.78597596	5.39E-10	542.295063	-1.281996352	2.47E-23

## Sheet: Putative_operon_organization
Supplementary File 7: Sporulation and sporulation-related genes - Putative operon organization
Gene	Putative physiological role	Locus tag
			Correlation matrix						Genome2D
			X276_RS26085	X276_RS26090	X276_RS26095	X276_RS26100	X276_RS26105	X276_RS26110
glgD	glucose-1-phosphate adenyl transferase, formation of ADP-glucose from glucose 1-P	X276_RS26085	1.00	0.98	0.82	0.82	0.78	0.69	operon_2952
glgC	glucose-1-phosphate adenyl transferase, formation of ADP-glucose from glucose 1-P	X276_RS26090	0.98	1.00	0.83	0.88	0.81	0.68	operon_2952
amy	glycoside hydrolase, granulose hydrolysis?	X276_RS26095	0.82	0.83	1.00	0.97	0.99	0.96	operon_2953
glgP	glycogen phosphorylase, granulose phosphorolysis?	X276_RS26100	0.82	0.88	0.97	1.00	0.98	0.89	operon_2953
glgA	glycogen synthase, formation of α-1,4 glucan from ADP-glucose subunits	X276_RS26105	0.78	0.81	0.99	0.98	1.00	0.96	operon_2953
glgB	branching enzyme,hydrolysis of α-1,4 glucan and attachment of oligosaccharides with α-1,6-bonds	X276_RS26110	0.69	0.68	0.96	0.89	0.96	1.00	operon_2953
			Correlation matrix				Genome2D
			X276_RS15165	X276_RS15170	X276_RS15175	X276_RS15180
agrC	sensor histidine kinase	X276_RS15165	1.00	1.00	0.85	0.76	operon_1675
agrD	cyclic lactone autoinducer peptide	X276_RS15170	1.00	1.00	0.88	0.81	operon_1675
agrB	putative AIP processing and secretion activity, membrane protein	X276_RS15175	0.85	0.88	1.00	0.98	operon_1675
agrA	hypothetical protein potentially involved in AIP signal transduction after autophosporylation	X276_RS15180	0.76	0.81	0.98	1.00	operon_1675
			Correlation matrix				Genome2D
			X276_RS03335	X276_RS03340	X276_RS03345	X276_RS03350
	class I SAM-dependent methyltransferase	X276_RS03335	1.00	0.66	0.91	0.86	operon_0335
agrB	putative AIP processing and secretion activity, membrane protein	X276_RS03340	0.66	1.00	0.83	0.94	operon_0336
agrC	sensor histidine kinase	X276_RS03345	0.91	0.83	1.00	0.96	operon_0337
agrB	putative AIP processing and secretion activity, membrane protein	X276_RS03350	0.86	0.94	0.96	1.00	operon_0338
			Correlation matrix				Genome2D
			X276_RS16460	X276_RS16465	X276_RS16470	X276_RS16475
agrC	sensor histidine kinase	X276_RS16460	1.00	0.79	0.85	0.86	operon_1844
agrD	cyclic lactone autoinducer peptide	X276_RS16465	0.79	1.00	0.69	0.74	operon_1844
agrA	hypothetical protein potentially involved in AIP signal transduction after autophosporylation	X276_RS16470	0.85	0.69	1.00	0.99	operon_1844
agrB	putative AIP processing and secretion activity, membrane protein	X276_RS16475	0.86	0.74	0.99	1.00	operon_1845
			Correlation matrix			Genome2D
			X276_RS04175	X276_RS04180	X276_RS04185
spoIIAA	anti-anti sigma factor F	X276_RS04175	1.00	1.00	0.95	operon_0434
spoIIAB	anti-sigma factor F	X276_RS04180	1.00	1.00	0.97	operon_0434
sigF	sigma factor F	X276_RS04185	0.95	0.97	1.00	operon_0434
			Correlation matrix					Genome2D
			X276_RS05915	X276_RS05920	X276_RS05925	X276_RS05930	X276_RS05935
spoIIGA	hydrolysis of pro-sigE	X276_RS05915	1.00	1.00	0.94	0.86	0.92	operon_0621
sigE	sigma factor E, active in mother cell	X276_RS05920	1.00	1.00	0.94	0.86	0.91	operon_0621
sigG	sigma factor G, active in forespore	X276_RS05925	0.94	0.94	1.00	0.98	0.97	operon_0621
ylmC	putative Ylmc sporulation protein	X276_RS05930	0.86	0.86	0.98	1.00	0.95	operon_0621
nrdR	transcriptional repressor of ribonucleotide reductase (the enzym involved in cell division and DNA repair)	X276_RS05935	0.92	0.91	0.97	0.95	1.00	operon_0621
			Correlation matrix						Genome2D
			X276_RS02295	X276_RS02300	X276_RS02305	X276_RS02310	X276_RS02315	X276_RS02320
spoIID	lytic transglycosylase, egulfment process	X276_RS02295	1.00	0.92	0.95	0.92	0.91	0.99	operon_0213
spoIIQ	peptidase, engulfment process	X276_RS02300	0.92	1.00	0.99	0.93	0.70	0.95	operon_0214
spoIIID	transcriptional regulator of sigE and sigK dependent genes	X276_RS02305	0.95	0.99	1.00	0.96	0.79	0.97	operon_0214
mre	rod shape determining protein, spore shape?	X276_RS02310	0.92	0.93	0.96	1.00	0.84	0.94	operon_0214
yyaC	spore protease	X276_RS02315	0.91	0.70	0.79	0.84	1.00	0.87	operon_0215
	hypothetical sporulation involved protein	X276_RS02320	0.99	0.95	0.97	0.94	0.87	1.00	operon_0216
			Correlation matrix								Genome2D
			X276_RS08300	X276_RS08305	X276_RS08310	X276_RS08315	X276_RS08320	X276_RS08325	X276_RS08330	X276_RS08335
spoIIIAA	ATPase part, channel function between forespore and mother cell	X276_RS08300	1.00	1.00	1.00	1.00	0.98	1.00	1.00	1.00	operon_0865
spoIIIAB	ATPase part, channel function between forespore and mother cell	X276_RS08305	1.00	1.00	1.00	1.00	0.99	1.00	0.99	0.99	operon_0865
spoIIIAC	ATPase part, channel function between forespore and mother cell	X276_RS08310	1.00	1.00	1.00	1.00	0.98	1.00	1.00	1.00	operon_0865
spoIIIAD	ATPase part, channel function between forespore and mother cell	X276_RS08315	1.00	1.00	1.00	1.00	0.99	1.00	1.00	1.00	operon_0865
spoIIIAE	ATPase part, channel function between forespore and mother cell	X276_RS08320	0.98	0.99	0.98	0.99	1.00	0.99	0.97	0.98	operon_0865
spoIIIAF	ATPase part, channel function between forespore and mother cell	X276_RS08325	1.00	1.00	1.00	1.00	0.99	1.00	0.99	0.99	operon_0865
spoIIIAG	ATPase part, channel function between forespore and mother cell	X276_RS08330	1.00	0.99	1.00	1.00	0.97	0.99	1.00	0.99	operon_0865
spoIIIAH	ATPase part, channel function between forespore and mother cell	X276_RS08335	1.00	0.99	1.00	1.00	0.98	0.99	0.99	1.00	operon_0865
			Correlation matrix		Genome2D
			X276_RS00530	X276_RS00535
yabP	spore cortex organization?	X276_RS00530	1.00	1.00	operon_0059
yabQ	spore coat assembly?	X276_RS00535	1.00	1.00	operon_0059
			Correlation matrix							Genome2D
			X276_RS08110	X276_RS08115	X276_RS08120	X276_RS08125	X276_RS08130	X276_RS08135	X276_RS08140
ftsL	cell division protein, involved in bacilli sporulation	X276_RS08110	1.00	0.97	0.86	0.86	0.75	0.83	0.88	operon_0853
spoVD	cortex formation, FtsI family protein	X276_RS08115	0.97	1.00	0.93	0.84	0.85	0.92	0.95	operon_0853
spoVD	cortex formation, FtsI family protein	X276_RS08120	0.86	0.93	1.00	0.90	0.98	0.99	0.98	operon_0854
murE	UDP-N-acetylmuramoyl-L-alanyl-D-glutamate--2,6-diaminopimelate ligase, peptidoglycan synthesis	X276_RS08125	0.86	0.84	0.90	1.00	0.86	0.86	0.88	operon_0855
murF	UDP-N-acetylmuramoyl-L-alanyl-D-glutamate--2,6-diaminopimelate ligase, murein synthesis	X276_RS08130	0.75	0.85	0.98	0.86	1.00	0.99	0.96	operon_0855
mraY	FtsI, phospho-N-acetylmuramoyl-pentapeptide-transferase, peptidoglycan synthesis	X276_RS08135	0.83	0.92	0.99	0.86	0.99	1.00	0.99	operon_0855
spoVE	FtsW, cortex peptidoglycan synthesis	X276_RS08140	0.88	0.95	0.98	0.88	0.96	0.99	1.00	operon_0855
			Correlation matrix						Genome2D
			X276_RS02960	X276_RS02965	X276_RS02970	X276_RS02975	X276_RS02980	X276_RS02985
prk	serine protein kinase	X276_RS02960	1.00	1.00	1.00	0.99	0.99	0.98	operon_0290
yhbH	amidase, spore coat protein?	X276_RS02965	1.00	1.00	1.00	1.00	1.00	0.99	operon_0290
spoVR	dehydration of spore core and maturation of spore cortex?, assembly of spore coat?	X276_RS02970	1.00	1.00	1.00	0.99	0.99	0.98	operon_0290
	oxidase, spore coat protein?	X276_RS02975	0.99	1.00	0.99	1.00	1.00	0.98	operon_0291
	hypothetical sporulation protein, stage V	X276_RS02980	0.99	1.00	0.99	1.00	1.00	0.99	operon_0291
	hypothetical sporulation protein, stage V	X276_RS02985	0.98	0.99	0.98	0.98	0.99	1.00	operon_0291
			Correlation matrix		Genome2D
			X276_RS02100	X276_RS02110
cotS	outer spore coat protein cotS	X276_RS02100	1.00	0.44	operon_0196
cotS	outer spore coat protein cotS	X276_RS02110	0.44	1.00	operon_0198
			Correlation matrix			Genome2D
			X276_RS10410	X276_RS10415	X276_RS10420
cotJC	inner spore coat protein cotJC, manganese catalase	X276_RS10410	1.00	1.00	1.00	operon_1102
cotJB	inner spore coat protein cotJB	X276_RS10415	1.00	1.00	1.00	operon_1102
cotJA	inner spore coat protein cotJA	X276_RS10420	1.00	1.00	1.00	operon_1102
			Correlation matrix					Genome2D
			X276_RS07720	X276_RS07725	X276_RS07730	X276_RS07735	X276_RS07740
cotF	spore coat protein cotF	X276_RS07720	1.00	1.00	1.00	1.00	1.00	operon_0810
cotF	spore coat protein cotF	X276_RS07725	1.00	1.00	1.00	1.00	1.00	operon_0810
cotF	spore coat protein cotF	X276_RS07730	1.00	1.00	1.00	1.00	1.00	operon_0810
cotF	spore coat protein cotF	X276_RS07735	1.00	1.00	1.00	1.00	1.00	operon_0810
cotF	spore coat protein cotF	X276_RS07740	1.00	1.00	1.00	1.00	1.00	operon_0810
			Correlation matrix			Genome2D
			X276_RS08820	X276_RS08825	X276_RS08830
dapB	4-hydroxy-tetrahydropicolinate reductase	X276_RS08820	1.00	1.00	0.49	operon_0922
dapA	4-hydroxy-tetrahydropicolinate synthase	X276_RS08825	1.00	1.00	0.46	operon_0922
asd	aspartate semialdehyde dehydrogenase, NADPH dependent, part of L-lysine biosynthesis	X276_RS08830	0.49	0.46	1.00	operon_0922
			Correlation matrix		Genome2D
			X276_RS01565	X276_RS01570
etfA	electron transfer flavoprotein subunit alpha	X276_RS01565	1.00	0.97	operon_0148
etfB	electron transfer flavoprotein subunit beta	X276_RS01570	0.97	1.00	operon_0148
			Correlation matrix		Genome2D
			X276_RS00305	X276_RS00310
	spore core dehydration	X276_RS00305	1.00	1.00	operon_0033
	spore core dehydration	X276_RS00310	1.00	1.00	operon_0033
			Correlation matrix			Genome2D
			X276_RS04190	X276_RS04195	X276_RS04200
spoVAC	mechano-sensitive channel formation, involved in release of DPA during spore germination	X276_RS04190	1.00	1.00	1.00	operon_0435
spoVAD	mechano-sensitive channel formation, involved in release of DPA during spore germination	X276_RS04195	1.00	1.00	1.00	operon_0435
spoVAE	mechano-sensitive channel formation, involved in release of DPA during spore germination	X276_RS04200	1.00	1.00	1.00	operon_0435
			Correlation matrix		Genome2D
			X276_RS04375	X276_RS04380
dnaG		X276_RS04375	1.00	0.93	operon_0456
sigA		X276_RS04380	0.93	1.00	operon_0456
